# Supplementary material for: On Neotropical Merophysiinae with descriptions of a new genus and new species (Coleoptera, Endomychidae)
Source: Zookeys. 2018 Feb 8;(736):1–41. doi: 10.3897/zookeys.736.21628 (PMC5904490; doi:10.3897/zookeys.736.21628)
Supplement: XML Treatment for Lycoperdinella [file zookeys.736.21628-treatment1.xml]

<!DOCTYPE tp:taxon-treatment
  PUBLIC "-//TaxonX//DTD Taxonomic Treatment Publishing DTD v0 20100105//EN" "tax-treatment-NSO.dtd">
<tp:taxon-treatment xmlns:tp="http://www.plazi.org/taxpub"><tp:treatment-meta><kwd-group><label>Taxon classification</label><kwd><named-content xmlns:xlink="http://www.w3.org/1999/xlink" content-type="kingdom">Animalia</named-content></kwd><kwd><named-content xmlns:xlink="http://www.w3.org/1999/xlink" content-type="order">Coleoptera</named-content></kwd><kwd><named-content xmlns:xlink="http://www.w3.org/1999/xlink" content-type="family">Endomychidae</named-content></kwd></kwd-group><mixed-citation publication-type="journal"><person-group><name><surname>Arriaga-Varela</surname><given-names>Emmanuel</given-names></name><name><surname>Tomaszewska</surname><given-names>Wioletta</given-names></name><name><surname>Huo</surname><given-names>Lizhi</given-names></name><name><surname>Seidel</surname><given-names>Matthias</given-names></name></person-group><article-title>On Neotropical <tp:taxon-name><tp:taxon-name-part taxon-name-part-type="subfamily">Merophysiinae</tp:taxon-name-part></tp:taxon-name> with descriptions of a new genus and new species (<tp:taxon-name><tp:taxon-name-part taxon-name-part-type="order">Coleoptera</tp:taxon-name-part></tp:taxon-name>, <tp:taxon-name><tp:taxon-name-part taxon-name-part-type="family">Endomychidae</tp:taxon-name-part></tp:taxon-name>)</article-title><source>Zookeys</source><day>8</day><month>2</month><year>2018</year><volume>2018</volume><issue>736</issue><fpage>1</fpage><lpage>41</lpage><pub-id pub-id-type="doi">10.3897/zookeys.736.21628</pub-id></mixed-citation></tp:treatment-meta><tp:nomenclature><tp:taxon-name>
              <tp:taxon-name-part taxon-name-part-type="genus" reg="Lycoperdinella">Lycoperdinella</tp:taxon-name-part>
            </tp:taxon-name><tp:taxon-authority>Champion</tp:taxon-authority><xref ref-type="fig" rid="F1">Figs 1</xref><xref ref-type="fig" rid="F2">, 2</xref><xref ref-type="fig" rid="F3">, 3</xref><xref ref-type="fig" rid="F4">, 4</xref><xref ref-type="fig" rid="F5">, 5</xref><xref ref-type="fig" rid="F6">, 6</xref><xref ref-type="fig" rid="F21">, 21</xref><tp:nomenclature-citation-list><tp:nomenclature-citation><tp:taxon-name>
                  <tp:taxon-name-part taxon-name-part-type="genus" reg="Lycoperdinella">Lycoperdinella</tp:taxon-name-part>
                </tp:taxon-name><comment>Champion, 1913: 114. Type species: <tp:taxon-name><tp:taxon-name-part taxon-name-part-type="genus" reg="Lycoperdinella">Lycoperdinella</tp:taxon-name-part> <tp:taxon-name-part taxon-name-part-type="species" reg="subcaeca">subcaeca</tp:taxon-name-part></tp:taxon-name> Champion, 1913 (by monotypy). – <xref ref-type="bibr" rid="B10">Shockley et al. 2009a</xref>: 69; <xref ref-type="bibr" rid="B8">Robertson et al. 2015</xref>: 766.</comment></tp:nomenclature-citation></tp:nomenclature-citation-list></tp:nomenclature><tp:treatment-sec sec-type="diagnosis" id="SECID0ENFAE"><title>Diagnosis.</title><p>
              <italic><tp:taxon-name><tp:taxon-name-part taxon-name-part-type="genus" reg="Lycoperdinella">Lycoperdinella</tp:taxon-name-part></tp:taxon-name></italic> can be distinguished from other Neotropical <tp:taxon-name><tp:taxon-name-part taxon-name-part-type="subfamily">Merophysiinae</tp:taxon-name-part></tp:taxon-name> by the following combination of characters: antenna 10-segmented with 1-segmented club (Fig. <xref ref-type="fig" rid="F1">1g</xref>); antennal grooves on head absent or indistinct (Figs <xref ref-type="fig" rid="F5">5a</xref>, <xref ref-type="fig" rid="F6">6a</xref>); pronotum with lateral margins narrowly bordered and distinctly crenulate (Figs <xref ref-type="fig" rid="F5">5b, e</xref>, <xref ref-type="fig" rid="F6">6c</xref>); metaventrite without postcoxal lines (Fig. <xref ref-type="fig" rid="F1">1f</xref>); abdominal ventrite 1 without postcoxal lines (Figs <xref ref-type="fig" rid="F1">1j</xref>, <xref ref-type="fig" rid="F2">2d</xref>). <italic><tp:taxon-name><tp:taxon-name-part taxon-name-part-type="genus" reg="Lycoperdinella">Lycoperdinella</tp:taxon-name-part></tp:taxon-name></italic> is most similar to <italic><tp:taxon-name><tp:taxon-name-part taxon-name-part-type="genus" reg="Rueckeria">Rueckeria</tp:taxon-name-part></tp:taxon-name></italic> gen. n. and <italic><tp:taxon-name><tp:taxon-name-part taxon-name-part-type="genus" reg="Holoparamecus">Holoparamecus</tp:taxon-name-part></tp:taxon-name></italic> but from <italic><tp:taxon-name><tp:taxon-name-part taxon-name-part-type="genus" reg="Rueckeria">Rueckeria</tp:taxon-name-part></tp:taxon-name></italic> it can be differentiated by the lateral margins of the pronotum being coarsely crenulate (at most weakly crenulate in <italic><tp:taxon-name><tp:taxon-name-part taxon-name-part-type="genus" reg="Rueckeria">Rueckeria</tp:taxon-name-part></tp:taxon-name></italic>), elytron with anterolateral corner with a hooked tooth (Figs <xref ref-type="fig" rid="F1">1g</xref>, <xref ref-type="fig" rid="F5">5e</xref>, <xref ref-type="fig" rid="F6">6d</xref>) (anterolateral corners of elytra simple in <italic><tp:taxon-name><tp:taxon-name-part taxon-name-part-type="genus" reg="Rueckeria">Rueckeria</tp:taxon-name-part></tp:taxon-name></italic>), postcoxal lines absent on abdominal ventrite 1 (postcoxal lines present in <italic><tp:taxon-name><tp:taxon-name-part taxon-name-part-type="genus" reg="Rueckeria">Rueckeria</tp:taxon-name-part></tp:taxon-name></italic>), shorter and stouter antennae (Fig. <xref ref-type="fig" rid="F1">1e</xref>), the body covered with much longer, suberect setae (Fig. <xref ref-type="fig" rid="F6">6d</xref>) (short setae in <italic><tp:taxon-name><tp:taxon-name-part taxon-name-part-type="genus" reg="Rueckeria">Rueckeria</tp:taxon-name-part></tp:taxon-name></italic>) and the hind wings present in one of two species. From <italic><tp:taxon-name><tp:taxon-name-part taxon-name-part-type="genus" reg="Holoparamecus">Holoparamecus</tp:taxon-name-part></tp:taxon-name></italic>, <italic><tp:taxon-name><tp:taxon-name-part taxon-name-part-type="genus" reg="Lycoperdinella">Lycoperdinella</tp:taxon-name-part></tp:taxon-name></italic> can be separated by having lateral margins of the pronotum bordered (smooth in <italic><tp:taxon-name><tp:taxon-name-part taxon-name-part-type="genus" reg="Holoparamecus">Holoparamecus</tp:taxon-name-part></tp:taxon-name></italic>), pronotum narrowest near base (Figs <xref ref-type="fig" rid="F5">5b</xref>, <xref ref-type="fig" rid="F6">6c</xref>) but not distinctly constricted basally as in <italic><tp:taxon-name><tp:taxon-name-part taxon-name-part-type="genus" reg="Holoparamecus">Holoparamecus</tp:taxon-name-part></tp:taxon-name></italic>, antenna with 1-segmented club (2-segmented club present in <italic><tp:taxon-name><tp:taxon-name-part taxon-name-part-type="genus" reg="Holoparamecus">Holoparamecus</tp:taxon-name-part></tp:taxon-name></italic>).</p><fig id="F1" position="float" orientation="portrait"><label>Figure 1.</label><caption><p>
                  <italic><tp:taxon-name><tp:taxon-name-part taxon-name-part-type="genus" reg="Lycoperdinella">Lycoperdinella</tp:taxon-name-part> <tp:taxon-name-part taxon-name-part-type="species" reg="boliviensis">boliviensis</tp:taxon-name-part></tp:taxon-name></italic> sp. n. <bold>a</bold> labrum <bold>b</bold> maxilla <bold>c</bold> mandible <bold>d</bold> labium <bold>e</bold> ventral view of head with buccal parts removed <bold>f</bold> meso- and metaventrite <bold>g</bold> right elytron <bold>h</bold> metanotum <bold>i</bold> hind leg <bold>j</bold> abdominal ventrites.</p></caption><graphic xmlns:xlink="http://www.w3.org/1999/xlink" xlink:href="zookeys-736-001-g001.jpg" position="float" orientation="portrait" xlink:type="simple" id="oo_184902.jpg"/></fig><fig id="F2" position="float" orientation="portrait"><label>Figure 2.</label><caption><p>
                  <italic><tp:taxon-name><tp:taxon-name-part taxon-name-part-type="genus" reg="Lycoperdinella">Lycoperdinella</tp:taxon-name-part> <tp:taxon-name-part taxon-name-part-type="species" reg="subcaeca">subcaeca</tp:taxon-name-part></tp:taxon-name></italic> Champion, paralectotype <bold>a</bold> dorsal habitus <bold>b</bold> ventral habitus <bold>c</bold> lateral habitus <bold>d</bold> abdominal ventrites <bold>e</bold> female genitalia.</p></caption><graphic xmlns:xlink="http://www.w3.org/1999/xlink" xlink:href="zookeys-736-001-g002.jpg" position="float" orientation="portrait" xlink:type="simple" id="oo_184903.jpg"/></fig></tp:treatment-sec><tp:treatment-sec sec-type="redescription" id="SECID0EENAE"><title>Redescription.</title><p>Length 1.3–1.4 mm. Body elongate, approx. 2.2 times longer than wide, weakly convex, approx. 3.3 times as long as high; shiny, smooth, covered with sparse and long pale setae. Color light brown.</p><p>Head (Figs <xref ref-type="fig" rid="F1">1e</xref>, <xref ref-type="fig" rid="F5">5a</xref>, <xref ref-type="fig" rid="F6">6a, b</xref>) deeply retracted in prothorax, slightly wider than long; sparsely and moderately densely punctate. Gular sutures subparallel, widely separated. Eyes very small, oval, coarsely faceted, composed of six or 36 facets (as based on the studied specimens). Antennal sockets concealed by sides of frons, not visible from above; antennal grooves absent. Antenna comparatively short (Figs <xref ref-type="fig" rid="F1">1e</xref>, <xref ref-type="fig" rid="F5">5c</xref>), almost reaching base of pronotum, composed of ten antennomeres with club formed by terminal antennomere which is large, inflated, subtriangular, truncate apically. Frontoclypeal suture weakly arcuate (Fig. <xref ref-type="fig" rid="F6">6a</xref>). Clypeus transverse, flat, convergent anteriorly. Labrum (Fig. <xref ref-type="fig" rid="F1">1a</xref>) subquadrate, with rounded anterolateral corners, truncate apically, with submembranous apex, punctate, covered with sparse, long setae; tormae with mesal arms recurved posteriorly; labral rods absent. Mandible (Fig. <xref ref-type="fig" rid="F1">1c</xref>) with two apical teeth, and with four smaller subapical teeth getting subsequently smaller posteriorly; prostheca covered with digitiform setae on anterior third getting thinner and shorter toward posterior 2/3; mola large, sclerotized; submola small, membranous. Maxilla (Fig. <xref ref-type="fig" rid="F1">1b</xref>) with palpomere 1 and 3 very short; palpomere 2 large and swollen, almost twice as long as palpomere 3; terminal palpomere approx. 1.5 times as long as 2 and 3 palpomeres combined, narrow, tapering, apex obliquely truncate to weakly rounded; galea moderately broad, twice as broad as lacinia, with long, broad, apical spine-like setae; lacinia elongate, with spine-like setae on apical half. Labium (Fig. <xref ref-type="fig" rid="F1">1d</xref>) with palpomere 1 very small; palpomere 2 largest, oval, inflated; terminal palpomere transverse, truncate at apex. Mentum subquadrate, with produced anterior angles; finely punctate, glabrous. Prementum subquadrate, sclerotized, with apically expanded membranous ligula. Tentorium (Fig. <xref ref-type="fig" rid="F1">1e</xref>) with anterior arms fused medially and widely divergent anteriorly; corpotentorium absent.</p><p>Prothorax. Pronotum (Figs <xref ref-type="fig" rid="F5">5b, e</xref>, <xref ref-type="fig" rid="F6">6c</xref>) weakly transverse, widest at anterior 1/4 to 1/3 then roundly narrowing basally; pronotal surface finely and sparsely punctate; lateral edges moderately widely bordered, strongly crenulate; anterior margin curved <!--PageBreak-->with slightly projected, rounded angles; posterior angles almost right-angled. Pronotal disc weakly convex. Pronotal base with an impression composed of two longitudinal sharply defined sulci, slightly convergent anteriorly, almost reaching apical fourth, and a pair of deep transverse linear depressions/sulci. Anterior transverse sulcus flanked by one small deep fovea on each side; area between transverse sulci convex; basal sulcus not reaching lateral sulci, with or without large foveate punctures. Prosternal process (Figs <xref ref-type="fig" rid="F5">5f</xref>, <xref ref-type="fig" rid="F6">6e</xref>) broad, approx. as wide as coxal diameter, with raised margins; extending posteriorly beyond front coxae. Procoxa circular in outline, its cavity externally open behind, internally closed; trochantin concealed (Figs <xref ref-type="fig" rid="F5">5f</xref>, <xref ref-type="fig" rid="F6">6e</xref>).</p><p>Meso- and metathorax. Mesonotum sclerotized; scutellar shield small, strongly transverse, widely rounded apically, partially covered by base of pronotum. Mesoventrite (Fig. <xref ref-type="fig" rid="F1">1f</xref>) carinate at middle; intercoxal process moderately elongate, rather broadly separates mesocoxae (slightly narrower or slightly wider than coxal diameter) reaching half of their length. Mesoventrite (Figs <xref ref-type="fig" rid="F1">1f</xref>, <xref ref-type="fig" rid="F5">5f</xref>, <xref ref-type="fig" rid="F6">6e</xref>) fused with mesanepisternum (trace of suture visible). Mesocoxa weakly oval in outline, its cavity narrowly closed outwardly by sterna; trochantin concealed. Meso-metaventral junction of straight-line type, without internal knobs. Elytron (Figs <xref ref-type="fig" rid="F4">4a, c</xref>, <xref ref-type="fig" rid="F6">6d</xref>) elongate, convex, irregularly and moderately finely punctate, with a hooked tooth on anterolateral corner, epipleuron narrow, incomplete at apex. Sutural stria sharply defined, complete, widest at mid length, then weakly converging towards elytral apex. Metaventrite (Fig. <xref ref-type="fig" rid="F1">1f</xref>) transverse, twice as long as mesoventrite, weakly convex; with postcoxal longitudinal ridges nearly reaching anterior 2/5; anterior margin rather thick; discrimen very short. Metanotum (Fig. <xref ref-type="fig" rid="F1">1h</xref>) sclerotized. Metacoxae transversely oval, widely separated. Metendosternite with very short stalk and moderately widely separated anterior tendons. Hind wings absent or present and well developed, longer than elytra, with anal, medial and radial fields elongate and narrow, apical field enlarged; margins surrounded with long hairs.</p><p>Legs. Trochanter moderately elongate (Fig. <xref ref-type="fig" rid="F1">1i</xref>); trochantero-femoral attachment oblique. Femur widest near middle of its length, more than twice as wide as tibia, sparsely setose; tibia and tarsus covered with long, dense setae. Tibia narrow, straight or slightly bent inwards, continuously weakly widened distally or with abruptly wider part at distal third, without apical spurs. Tarsal formula 3-3-3 in both sexes (Fig. <xref ref-type="fig" rid="F5">5d</xref>): tarsomere 1 approx. 1.5 times longer than 2; tarsomere 3 slightly longer than remaining tarsomeres combined. Claws simple. Empodium very small.</p><p>Abdomen (Figs <xref ref-type="fig" rid="F1">1j</xref>, <xref ref-type="fig" rid="F5">5g</xref>, <xref ref-type="fig" rid="F6">6f</xref>) with five freely articulated ventrites; ventrite 1 slightly longer than three following ventrites together, without postcoxal lines; ventrites 2–4 almost equal in length; ventrite 5 long, acuminate, nearly as long as ventrites 3–4 together.</p><p>Male not known.</p><p>Female genitalia (Figs <xref ref-type="fig" rid="F2">2e</xref>, <xref ref-type="fig" rid="F3">3d, e</xref>). Ovipositor weakly sclerotized, with coxites elongate; styli vestigial, placed apically. Spermatheca moderately large, submembranous, more or less distinctly two-chambered with at least one chamber rounded; sperm duct moderately long, slender; accessory gland small membranous, elongate or oval.</p></tp:treatment-sec><tp:treatment-sec sec-type="distribution" id="SECID0EYRAE"><title>Distribution.</title><p>Central and South America: Bolivia, Brazil, Costa Rica, Guatemala (Fig. <xref ref-type="fig" rid="F21">21</xref>).</p><!--PageBreak--></tp:treatment-sec><tp:treatment-sec><!--Section generated to contain objects referenced in tp:taxon-treatment.--><fig id="F3" position="float" orientation="portrait"><label>Figure 3.</label><caption><p>
                  <italic><tp:taxon-name><tp:taxon-name-part taxon-name-part-type="genus" reg="Lycoperdinella">Lycoperdinella</tp:taxon-name-part> <tp:taxon-name-part taxon-name-part-type="species" reg="boliviensis">boliviensis</tp:taxon-name-part></tp:taxon-name></italic> sp. n. <bold>a</bold> dorsal habitus <bold>b</bold> ventral habitus <bold>c</bold> lateral habitus <bold>d</bold> female genitalia of Bolivian paratype <bold>e</bold> female genitalia of Brazilian paratype.</p></caption><graphic xmlns:xlink="http://www.w3.org/1999/xlink" xlink:href="zookeys-736-001-g003.jpg" position="float" orientation="portrait" xlink:type="simple" id="oo_184904.jpg"/></fig><fig id="F4" position="float" orientation="portrait"><label>Figure 4.</label><caption><p>
                  <italic><tp:taxon-name><tp:taxon-name-part taxon-name-part-type="genus" reg="Lycoperdinella">Lycoperdinella</tp:taxon-name-part></tp:taxon-name></italic> species <bold>a–b</bold> <italic><tp:taxon-name><tp:taxon-name-part taxon-name-part-type="genus" reg="Lycoperdinella">Lycoperdinella</tp:taxon-name-part> <tp:taxon-name-part taxon-name-part-type="species" reg="subcaeca">subcaeca</tp:taxon-name-part></tp:taxon-name></italic> Champion <bold>c–d</bold> <italic><tp:taxon-name><tp:taxon-name-part taxon-name-part-type="genus" reg="Lycoperdinella">Lycoperdinella</tp:taxon-name-part> <tp:taxon-name-part taxon-name-part-type="species" reg="boliviensis">boliviensis</tp:taxon-name-part></tp:taxon-name></italic> sp. n. <bold>a</bold> dorsal view <bold>b</bold> ventral view <bold>c</bold> dorsal view <bold>d</bold> ventral view.</p></caption><graphic xmlns:xlink="http://www.w3.org/1999/xlink" xlink:href="zookeys-736-001-g004.jpg" position="float" orientation="portrait" xlink:type="simple" id="oo_184905.jpg"/></fig><fig id="F5" position="float" orientation="portrait"><label>Figure 5.</label><caption><p>
                  <italic><tp:taxon-name><tp:taxon-name-part taxon-name-part-type="genus" reg="Lycoperdinella">Lycoperdinella</tp:taxon-name-part> <tp:taxon-name-part taxon-name-part-type="species" reg="subcaeca">subcaeca</tp:taxon-name-part></tp:taxon-name></italic> Champion, lectotype <bold>a</bold> ventral view of head <bold>b</bold> pronotum <bold>c</bold> antenna <bold>d</bold> meso- and metatarsus <bold>e</bold> postero-lateral corner of pronotum and antero-lateral corner of elytron <bold>f</bold> pro-, meso- and metaventrite <bold>g</bold> abdominal ventrites.</p></caption><graphic xmlns:xlink="http://www.w3.org/1999/xlink" xlink:href="zookeys-736-001-g005.jpg" position="float" orientation="portrait" xlink:type="simple" id="oo_184906.jpg"/></fig><fig id="F6" position="float" orientation="portrait"><label>Figure 6.</label><caption><p>
                  <italic><tp:taxon-name><tp:taxon-name-part taxon-name-part-type="genus" reg="Lycoperdinella">Lycoperdinella</tp:taxon-name-part> <tp:taxon-name-part taxon-name-part-type="species" reg="boliviensis">boliviensis</tp:taxon-name-part></tp:taxon-name></italic> sp. n. <bold>a</bold> dorsal view of head <bold>b</bold> ventral view of head <bold>c</bold> pronotum <bold>d</bold> antero-lateral corner of elytron <bold>e</bold> pro-, meso- and metaventrite <bold>f</bold> abdominal ventrites.</p></caption><graphic xmlns:xlink="http://www.w3.org/1999/xlink" xlink:href="zookeys-736-001-g006.jpg" position="float" orientation="portrait" xlink:type="simple" id="oo_184907.jpg"/></fig><fig id="F21" position="float" orientation="portrait"><label>Figure 21.</label><caption><p>
                  <italic><tp:taxon-name><tp:taxon-name-part taxon-name-part-type="genus" reg="Lycoperdinella">Lycoperdinella</tp:taxon-name-part></tp:taxon-name></italic> and <italic><tp:taxon-name><tp:taxon-name-part taxon-name-part-type="genus" reg="Rueckeria">Rueckeria</tp:taxon-name-part></tp:taxon-name></italic> species distribution map. (<bold>green</bold>) <italic><tp:taxon-name><tp:taxon-name-part taxon-name-part-type="genus" reg="Rueckeria">R.</tp:taxon-name-part> <tp:taxon-name-part taxon-name-part-type="species" reg="skelleyi">skelleyi</tp:taxon-name-part></tp:taxon-name></italic> sp. n. (<bold>red</bold>) <italic><tp:taxon-name><tp:taxon-name-part taxon-name-part-type="genus" reg="Rueckeria">R.</tp:taxon-name-part> <tp:taxon-name-part taxon-name-part-type="species" reg="puma">puma</tp:taxon-name-part></tp:taxon-name></italic> sp. n. (<bold>yellow</bold>) <italic><tp:taxon-name><tp:taxon-name-part taxon-name-part-type="genus" reg="Rueckeria">R.</tp:taxon-name-part> <tp:taxon-name-part taxon-name-part-type="species" reg="ocelotl">ocelotl</tp:taxon-name-part></tp:taxon-name></italic> sp. n. (<bold>dark blue</bold>) <italic><tp:taxon-name><tp:taxon-name-part taxon-name-part-type="genus" reg="Rueckeria">R.</tp:taxon-name-part> <tp:taxon-name-part taxon-name-part-type="species" reg="inecol">inecol</tp:taxon-name-part></tp:taxon-name></italic> sp. n. (<bold>orange</bold>) <italic><tp:taxon-name><tp:taxon-name-part taxon-name-part-type="genus" reg="Rueckeria">R.</tp:taxon-name-part> <tp:taxon-name-part taxon-name-part-type="species" reg="nigrileonis">nigrileonis</tp:taxon-name-part></tp:taxon-name></italic> sp. n. (<bold>pale blue</bold>) <italic><tp:taxon-name><tp:taxon-name-part taxon-name-part-type="genus" reg="Lycoperdinella">L.</tp:taxon-name-part> <tp:taxon-name-part taxon-name-part-type="species" reg="subcaeca">subcaeca</tp:taxon-name-part></tp:taxon-name></italic> Champion (<bold>purple</bold>) <italic><tp:taxon-name><tp:taxon-name-part taxon-name-part-type="genus" reg="Lycoperdinella">L.</tp:taxon-name-part> <tp:taxon-name-part taxon-name-part-type="species" reg="boliviensis">boliviensis</tp:taxon-name-part></tp:taxon-name></italic> sp. n.</p></caption><graphic xmlns:xlink="http://www.w3.org/1999/xlink" xlink:href="zookeys-736-001-g021.jpg" position="float" orientation="portrait" xlink:type="simple" id="oo_184922.jpg"/></fig></tp:treatment-sec><ref-list><ref id="B10"><mixed-citation xmlns:xlink="http://www.w3.org/1999/xlink" xlink:type="simple">
          <person-group><name name-style="western"><surname>Shockley</surname><given-names>FW</given-names></name><name name-style="western"><surname>Tomaszewska</surname><given-names>KW</given-names></name><name name-style="western"><surname>McHugh</surname><given-names>JV</given-names></name></person-group> (<year>2009a</year>) <article-title>An annotated checklist of the handsome fungus beetles of the world (<tp:taxon-name><tp:taxon-name-part taxon-name-part-type="order">Coleoptera</tp:taxon-name-part></tp:taxon-name>: <tp:taxon-name><tp:taxon-name-part taxon-name-part-type="superfamily">Cucujoidea</tp:taxon-name-part></tp:taxon-name>: <tp:taxon-name><tp:taxon-name-part taxon-name-part-type="family">Endomychidae</tp:taxon-name-part></tp:taxon-name>).</article-title> <source>Zootaxa</source> <volume>1999</volume>: <fpage>1</fpage>–<lpage>113</lpage>.</mixed-citation></ref><ref id="B8"><mixed-citation xmlns:xlink="http://www.w3.org/1999/xlink" xlink:type="simple">
          <person-group><name name-style="western"><surname>Robertson</surname><given-names>J</given-names></name><name name-style="western"><surname>Ślipiński</surname><given-names>A</given-names></name><name name-style="western"><surname>Moulton</surname><given-names>M</given-names></name><name name-style="western"><surname>Shockley</surname><given-names>FW</given-names></name><name name-style="western"><surname>Giorgi</surname><given-names>A</given-names></name><name name-style="western"><surname>Lord</surname><given-names>NP</given-names></name><name name-style="western"><surname>McKenna</surname><given-names>DD</given-names></name><name name-style="western"><surname>Tomaszewska</surname><given-names>W</given-names></name><name name-style="western"><surname>Forrester</surname><given-names>J</given-names></name><name name-style="western"><surname>Miller</surname><given-names>KB</given-names></name><name name-style="western"><surname>Whiting</surname><given-names>MF</given-names></name><name name-style="western"><surname>McHugh</surname><given-names>JV</given-names></name></person-group> (<year>2015</year>) <article-title>Phylogeny and classification of <tp:taxon-name><tp:taxon-name-part taxon-name-part-type="superfamily">Cucujoidea</tp:taxon-name-part></tp:taxon-name> and the recognition of a new superfamily <tp:taxon-name><tp:taxon-name-part taxon-name-part-type="superfamily">Coccinelloidea</tp:taxon-name-part></tp:taxon-name> (<tp:taxon-name><tp:taxon-name-part taxon-name-part-type="order">Coleoptera</tp:taxon-name-part></tp:taxon-name>: <tp:taxon-name><tp:taxon-name-part taxon-name-part-type="infraorder">Cucujiformia</tp:taxon-name-part></tp:taxon-name>).</article-title> <source>Systematic Entomology</source> <volume>40</volume>: <fpage>745</fpage>–<lpage>778</lpage>. <ext-link xlink:type="simple" ext-link-type="doi" xlink:href="10.1111/syen.12138">https://doi.org/10.1111/syen.12138</ext-link></mixed-citation></ref></ref-list></tp:taxon-treatment>
