# Supplementary material for: On Neotropical Merophysiinae with descriptions of a new genus and new species (Coleoptera, Endomychidae)
Source: Zookeys. 2018 Feb 8;(736):1–41. doi: 10.3897/zookeys.736.21628 (PMC5904490; doi:10.3897/zookeys.736.21628)
Supplement: XML Treatment for Lycoperdinella subcaeca [file zookeys.736.21628-treatment2.xml]

<!DOCTYPE tp:taxon-treatment
  PUBLIC "-//TaxonX//DTD Taxonomic Treatment Publishing DTD v0 20100105//EN" "tax-treatment-NSO.dtd">
<tp:taxon-treatment xmlns:tp="http://www.plazi.org/taxpub"><tp:treatment-meta><kwd-group><label>Taxon classification</label><kwd><named-content xmlns:xlink="http://www.w3.org/1999/xlink" content-type="kingdom">Animalia</named-content></kwd><kwd><named-content xmlns:xlink="http://www.w3.org/1999/xlink" content-type="order">Coleoptera</named-content></kwd><kwd><named-content xmlns:xlink="http://www.w3.org/1999/xlink" content-type="family">Endomychidae</named-content></kwd></kwd-group><mixed-citation publication-type="journal"><person-group><name><surname>Arriaga-Varela</surname><given-names>Emmanuel</given-names></name><name><surname>Tomaszewska</surname><given-names>Wioletta</given-names></name><name><surname>Huo</surname><given-names>Lizhi</given-names></name><name><surname>Seidel</surname><given-names>Matthias</given-names></name></person-group><article-title>On Neotropical <tp:taxon-name><tp:taxon-name-part taxon-name-part-type="subfamily">Merophysiinae</tp:taxon-name-part></tp:taxon-name> with descriptions of a new genus and new species (<tp:taxon-name><tp:taxon-name-part taxon-name-part-type="order">Coleoptera</tp:taxon-name-part></tp:taxon-name>, <tp:taxon-name><tp:taxon-name-part taxon-name-part-type="family">Endomychidae</tp:taxon-name-part></tp:taxon-name>)</article-title><source>Zookeys</source><day>8</day><month>2</month><year>2018</year><volume>2018</volume><issue>736</issue><fpage>1</fpage><lpage>41</lpage><pub-id pub-id-type="doi">10.3897/zookeys.736.21628</pub-id></mixed-citation></tp:treatment-meta><tp:nomenclature><tp:taxon-name>
              <tp:taxon-name-part taxon-name-part-type="genus" reg="Lycoperdinella">Lycoperdinella</tp:taxon-name-part>
              <tp:taxon-name-part taxon-name-part-type="species" reg="subcaeca">subcaeca</tp:taxon-name-part>
            </tp:taxon-name><tp:taxon-authority>Champion</tp:taxon-authority><xref ref-type="fig" rid="F2">Figs 2</xref><xref ref-type="fig" rid="F4">, 4a–b</xref><xref ref-type="fig" rid="F5">, 5</xref><xref ref-type="fig" rid="F21">, 21</xref><!--PageBreak--><tp:nomenclature-citation-list><tp:nomenclature-citation><tp:taxon-name>
                  <tp:taxon-name-part taxon-name-part-type="genus" reg="Lycoperdinella">Lycoperdinella</tp:taxon-name-part> <tp:taxon-name-part taxon-name-part-type="species" reg="subcaeca">subcaeca</tp:taxon-name-part></tp:taxon-name><comment>Champion, 1913: 115. Type locality: Guatemala. – <xref ref-type="bibr" rid="B10">Shockley et al. 2009a</xref>: 69; <xref ref-type="bibr" rid="B8">Robertson et al. 2015</xref>: 766.</comment></tp:nomenclature-citation></tp:nomenclature-citation-list></tp:nomenclature><tp:treatment-sec sec-type="Differential diagnosis" id="SECID0EOUAE"><title>Differential diagnosis.</title><p>
              <italic><tp:taxon-name><tp:taxon-name-part taxon-name-part-type="genus" reg="Lycoperdinella">Lycoperdinella</tp:taxon-name-part> <tp:taxon-name-part taxon-name-part-type="species" reg="subcaeca">subcaeca</tp:taxon-name-part></tp:taxon-name></italic> is similar to <italic><tp:taxon-name><tp:taxon-name-part taxon-name-part-type="genus" reg="Lycoperdinella">L.</tp:taxon-name-part> <tp:taxon-name-part taxon-name-part-type="species" reg="boliviensis">boliviensis</tp:taxon-name-part></tp:taxon-name></italic> in its body shape, color and vestiture, however <italic><tp:taxon-name><tp:taxon-name-part taxon-name-part-type="genus" reg="Lycoperdinella">L.</tp:taxon-name-part> <tp:taxon-name-part taxon-name-part-type="species" reg="subcaeca">subcaeca</tp:taxon-name-part></tp:taxon-name></italic> can be separated from that species by having the pronotum more elongate (0.80 times as long as broad), eyes reduced to six facets only (in both type specimens studied), mentum somewhat pentagonal (sharply produced anteriorly in the middle of apical margin), the abdominal ventrite 1 longer than the mesoventrite and the hind wings absent.</p></tp:treatment-sec><tp:treatment-sec sec-type="redescription" id="SECID0EVVAE"><title>Redescription.</title><p>Length 1.39 mm, width 0.66 mm, height 0.47 mm; body elongate-oval, moderately convex, 2.11 times as long as wide, 2.96 times as long as high (Figs <xref ref-type="fig" rid="F2">2a–c</xref>, <xref ref-type="fig" rid="F4">4a, b</xref>). Surfaces shiny; sparsely covered with long, decumbent, golden setae. Color homogeneously reddish brown.</p><p>Head with interocular distance 0.83 times as wide as head including eyes. Eyes very small, composed of six facets (Fig. <xref ref-type="fig" rid="F5">5a</xref>). Antenna rather short and slender (Fig. <xref ref-type="fig" rid="F5">5c</xref>), 0.83 times as long as head and pronotum combined; scape 1.52 times longer than wide, 1.09 times as long as pedicel; pedicel 1.88 times longer than wide; antennomere 3, 1.50 times longer than wide, 0.66 times as long as pedicel; antennomeres 4–8 getting very gradually shorter and wider towards antennomere 9, which is 0.98 times wider than long and 0.64 times as long as pedicel; terminal antennomere inflated, asymmetrical, 2.03 times as long at longer margin than pedicel, its longest margin 1.30 times longer than shorter lateral one and 1.18 times as long as apical margin; apical margin truncate. Mentum subquadrate with lateral margins weakly rounded and anterior margin sharply produced anteriorly at mid-line (Fig. <xref ref-type="fig" rid="F5">5a</xref>).</p><p>Pronotum weakly transverse (Fig. <xref ref-type="fig" rid="F5">5b</xref>), 0.80 times as long as wide, 1.50 times wider than head, 1.06 times wider at widest part than at base, widest at about anterior third, weakly convex; front angles very weakly produced, rounded, lateral margins almost rounded in anterior third, then converging to posterior angles, comparatively widely bordered with edges distinctly crenulate; hind angles weakly obtuse, rounded at tips. Posterior half of disc with a vaguely defined triangular impression. Longitudinal sulci distinctly convergent anteriorly, extending from base to almost half length of pronotum; well defined transverse sulcus connecting deep pores and weakly marked basal transverse depression provided with large punctures (Fig. <xref ref-type="fig" rid="F5">5e</xref>); area between transverse sulci/depressions weakly convex; posterior margin weakly lobed at mid-line. Prosternal process widely separates front coxae, widest at mid length.</p><p>Elytra 0.94 mm long, 1.42 times longer than wide; 2.19 times as long as and 1.22 times as wide as pronotum; widest at basal fourth then continuously distinctly converging to rounded apex; with hooked tooth present anterolateral corner. Hind wings absent.</p><p>Legs moderately long. Femora very narrow at base, strongly widened at apical half. Tibiae narrow, straight, continuously widened towards their apices. Metatibia very <!--PageBreak-->narrow, 0.34 times as long as elytra. Metatarsus moderately long, 0.6 times as long as metatibia.</p><p>Abdomen (Figs <xref ref-type="fig" rid="F2">2d</xref>, <xref ref-type="fig" rid="F5">5g</xref>) with ventrite 1 slightly shorter than metaventrite and as long as three following ventrites combined. Ventrite 5 arcuate at apex.</p><p>Female genitalia (Fig. <xref ref-type="fig" rid="F2">2e</xref>) with narrow coxites rounded at their apices; spermatheca distinctly two-chambered, chambers rounded; accessory gland small, elongate.</p><p>Male unknown.</p></tp:treatment-sec><tp:treatment-sec sec-type="type material" id="SECID0ERXAE"><title>Type material.</title><p>
              <bold><italic><tp:taxon-name><tp:taxon-name-part taxon-name-part-type="genus" reg="Lectotype">Lectotype</tp:taxon-name-part></tp:taxon-name></italic></bold> of <italic><tp:taxon-name><tp:taxon-name-part taxon-name-part-type="genus" reg="Lycoperdinella">Lycoperdinella</tp:taxon-name-part> <tp:taxon-name-part taxon-name-part-type="species" reg="subcaeca">subcaeca</tp:taxon-name-part></tp:taxon-name></italic> Champion, female, <bold>GUATEMALA</bold>, “Livingston, 65, Guat./ H.S. Barber Collector/ U.S. Nat. Mus. 1913–253, det. Champion/ <tp:taxon-name><tp:taxon-name-part taxon-name-part-type="genus" reg="Lycoperdinella">Lycoperdinella</tp:taxon-name-part> <tp:taxon-name-part taxon-name-part-type="species" reg="subcaeca">subcaeca</tp:taxon-name-part></tp:taxon-name> Ch./ Co-type” (<named-content xmlns:xlink="http://www.w3.org/1999/xlink" content-type="dwc:institutional_code" xlink:type="simple">BMNH</named-content>). <bold><italic>Paralectotype</italic></bold> of <italic><tp:taxon-name><tp:taxon-name-part taxon-name-part-type="genus" reg="Lycoperdinella">Lycoperdinella</tp:taxon-name-part> <tp:taxon-name-part taxon-name-part-type="species" reg="subcaeca">subcaeca</tp:taxon-name-part></tp:taxon-name></italic> Champion, Guatemala, “Livingston, 65, Guat./ Barber &amp; Schwarz Coll./ Type no. 21530, <named-content xmlns:xlink="http://www.w3.org/1999/xlink" content-type="dwc:institutional_code" xlink:type="simple">USNM</named-content>/ <tp:taxon-name><tp:taxon-name-part taxon-name-part-type="genus" reg="Lycoperdinella">Lycoperdinella</tp:taxon-name-part> <tp:taxon-name-part taxon-name-part-type="species" reg="subcaeca">subcaeca</tp:taxon-name-part></tp:taxon-name> Ch., type” (<named-content xmlns:xlink="http://www.w3.org/1999/xlink" content-type="dwc:institutional_code" xlink:type="simple">USNM</named-content>) [examined on photos].</p></tp:treatment-sec><tp:treatment-sec sec-type="distribution" id="SECID0E6ZAE"><title>Distribution.</title><p>Central America: Guatemala (Fig. <xref ref-type="fig" rid="F21">21</xref>).</p></tp:treatment-sec><tp:treatment-sec sec-type="comments" id="SECID0EJ1AE"><title>Comments.</title><p>This species was listed by <xref ref-type="bibr" rid="B10">Shockley et al. (2009a)</xref> as present also in Costa Rica. However, due to a lack of any specimens accessible for examination from this country during our extensive study, a question mark is added in the distribution map for this species in Costa Rica.</p><p>
              <xref ref-type="bibr" rid="B3">Champion (1913)</xref> clearly indicated that his original description of <italic><tp:taxon-name><tp:taxon-name-part taxon-name-part-type="genus" reg="Lycoperdinella">L.</tp:taxon-name-part> <tp:taxon-name-part taxon-name-part-type="species" reg="subcaeca">subcaeca</tp:taxon-name-part></tp:taxon-name></italic> was based on two specimens from Guatemala. One left in ‘U.S. Nat. Mus.’ and the second specimen was ‘presented to the British Museum’. As the lectotype we have chosen and designated a specimen available for direct study (borrowed to WT from the NHM). The syntype from <named-content xmlns:xlink="http://www.w3.org/1999/xlink" content-type="dwc:institutional_code" xlink:type="simple">USNM</named-content>, examined on photos becomes a paralectotype.</p></tp:treatment-sec><tp:treatment-sec><!--Section generated to contain objects referenced in tp:taxon-treatment.--><fig id="F2" position="float" orientation="portrait"><label>Figure 2.</label><caption><p>
                  <italic><tp:taxon-name><tp:taxon-name-part taxon-name-part-type="genus" reg="Lycoperdinella">Lycoperdinella</tp:taxon-name-part> <tp:taxon-name-part taxon-name-part-type="species" reg="subcaeca">subcaeca</tp:taxon-name-part></tp:taxon-name></italic> Champion, paralectotype <bold>a</bold> dorsal habitus <bold>b</bold> ventral habitus <bold>c</bold> lateral habitus <bold>d</bold> abdominal ventrites <bold>e</bold> female genitalia.</p></caption><graphic xmlns:xlink="http://www.w3.org/1999/xlink" xlink:href="zookeys-736-001-g002.jpg" position="float" orientation="portrait" xlink:type="simple" id="oo_184903.jpg"/></fig><fig id="F4" position="float" orientation="portrait"><label>Figure 4.</label><caption><p>
                  <italic><tp:taxon-name><tp:taxon-name-part taxon-name-part-type="genus" reg="Lycoperdinella">Lycoperdinella</tp:taxon-name-part></tp:taxon-name></italic> species <bold>a–b</bold> <italic><tp:taxon-name><tp:taxon-name-part taxon-name-part-type="genus" reg="Lycoperdinella">Lycoperdinella</tp:taxon-name-part> <tp:taxon-name-part taxon-name-part-type="species" reg="subcaeca">subcaeca</tp:taxon-name-part></tp:taxon-name></italic> Champion <bold>c–d</bold> <italic><tp:taxon-name><tp:taxon-name-part taxon-name-part-type="genus" reg="Lycoperdinella">Lycoperdinella</tp:taxon-name-part> <tp:taxon-name-part taxon-name-part-type="species" reg="boliviensis">boliviensis</tp:taxon-name-part></tp:taxon-name></italic> sp. n. <bold>a</bold> dorsal view <bold>b</bold> ventral view <bold>c</bold> dorsal view <bold>d</bold> ventral view.</p></caption><graphic xmlns:xlink="http://www.w3.org/1999/xlink" xlink:href="zookeys-736-001-g004.jpg" position="float" orientation="portrait" xlink:type="simple" id="oo_184905.jpg"/></fig><fig id="F5" position="float" orientation="portrait"><label>Figure 5.</label><caption><p>
                  <italic><tp:taxon-name><tp:taxon-name-part taxon-name-part-type="genus" reg="Lycoperdinella">Lycoperdinella</tp:taxon-name-part> <tp:taxon-name-part taxon-name-part-type="species" reg="subcaeca">subcaeca</tp:taxon-name-part></tp:taxon-name></italic> Champion, lectotype <bold>a</bold> ventral view of head <bold>b</bold> pronotum <bold>c</bold> antenna <bold>d</bold> meso- and metatarsus <bold>e</bold> postero-lateral corner of pronotum and antero-lateral corner of elytron <bold>f</bold> pro-, meso- and metaventrite <bold>g</bold> abdominal ventrites.</p></caption><graphic xmlns:xlink="http://www.w3.org/1999/xlink" xlink:href="zookeys-736-001-g005.jpg" position="float" orientation="portrait" xlink:type="simple" id="oo_184906.jpg"/></fig><fig id="F21" position="float" orientation="portrait"><label>Figure 21.</label><caption><p>
                  <italic><tp:taxon-name><tp:taxon-name-part taxon-name-part-type="genus" reg="Lycoperdinella">Lycoperdinella</tp:taxon-name-part></tp:taxon-name></italic> and <italic><tp:taxon-name><tp:taxon-name-part taxon-name-part-type="genus" reg="Rueckeria">Rueckeria</tp:taxon-name-part></tp:taxon-name></italic> species distribution map. (<bold>green</bold>) <italic><tp:taxon-name><tp:taxon-name-part taxon-name-part-type="genus" reg="Rueckeria">R.</tp:taxon-name-part> <tp:taxon-name-part taxon-name-part-type="species" reg="skelleyi">skelleyi</tp:taxon-name-part></tp:taxon-name></italic> sp. n. (<bold>red</bold>) <italic><tp:taxon-name><tp:taxon-name-part taxon-name-part-type="genus" reg="Rueckeria">R.</tp:taxon-name-part> <tp:taxon-name-part taxon-name-part-type="species" reg="puma">puma</tp:taxon-name-part></tp:taxon-name></italic> sp. n. (<bold>yellow</bold>) <italic><tp:taxon-name><tp:taxon-name-part taxon-name-part-type="genus" reg="Rueckeria">R.</tp:taxon-name-part> <tp:taxon-name-part taxon-name-part-type="species" reg="ocelotl">ocelotl</tp:taxon-name-part></tp:taxon-name></italic> sp. n. (<bold>dark blue</bold>) <italic><tp:taxon-name><tp:taxon-name-part taxon-name-part-type="genus" reg="Rueckeria">R.</tp:taxon-name-part> <tp:taxon-name-part taxon-name-part-type="species" reg="inecol">inecol</tp:taxon-name-part></tp:taxon-name></italic> sp. n. (<bold>orange</bold>) <italic><tp:taxon-name><tp:taxon-name-part taxon-name-part-type="genus" reg="Rueckeria">R.</tp:taxon-name-part> <tp:taxon-name-part taxon-name-part-type="species" reg="nigrileonis">nigrileonis</tp:taxon-name-part></tp:taxon-name></italic> sp. n. (<bold>pale blue</bold>) <italic><tp:taxon-name><tp:taxon-name-part taxon-name-part-type="genus" reg="Lycoperdinella">L.</tp:taxon-name-part> <tp:taxon-name-part taxon-name-part-type="species" reg="subcaeca">subcaeca</tp:taxon-name-part></tp:taxon-name></italic> Champion (<bold>purple</bold>) <italic><tp:taxon-name><tp:taxon-name-part taxon-name-part-type="genus" reg="Lycoperdinella">L.</tp:taxon-name-part> <tp:taxon-name-part taxon-name-part-type="species" reg="boliviensis">boliviensis</tp:taxon-name-part></tp:taxon-name></italic> sp. n.</p></caption><graphic xmlns:xlink="http://www.w3.org/1999/xlink" xlink:href="zookeys-736-001-g021.jpg" position="float" orientation="portrait" xlink:type="simple" id="oo_184922.jpg"/></fig></tp:treatment-sec><ref-list><ref id="B10"><mixed-citation xmlns:xlink="http://www.w3.org/1999/xlink" xlink:type="simple">
          <person-group><name name-style="western"><surname>Shockley</surname><given-names>FW</given-names></name><name name-style="western"><surname>Tomaszewska</surname><given-names>KW</given-names></name><name name-style="western"><surname>McHugh</surname><given-names>JV</given-names></name></person-group> (<year>2009a</year>) <article-title>An annotated checklist of the handsome fungus beetles of the world (<tp:taxon-name><tp:taxon-name-part taxon-name-part-type="order">Coleoptera</tp:taxon-name-part></tp:taxon-name>: <tp:taxon-name><tp:taxon-name-part taxon-name-part-type="superfamily">Cucujoidea</tp:taxon-name-part></tp:taxon-name>: <tp:taxon-name><tp:taxon-name-part taxon-name-part-type="family">Endomychidae</tp:taxon-name-part></tp:taxon-name>).</article-title> <source>Zootaxa</source> <volume>1999</volume>: <fpage>1</fpage>–<lpage>113</lpage>.</mixed-citation></ref><ref id="B8"><mixed-citation xmlns:xlink="http://www.w3.org/1999/xlink" xlink:type="simple">
          <person-group><name name-style="western"><surname>Robertson</surname><given-names>J</given-names></name><name name-style="western"><surname>Ślipiński</surname><given-names>A</given-names></name><name name-style="western"><surname>Moulton</surname><given-names>M</given-names></name><name name-style="western"><surname>Shockley</surname><given-names>FW</given-names></name><name name-style="western"><surname>Giorgi</surname><given-names>A</given-names></name><name name-style="western"><surname>Lord</surname><given-names>NP</given-names></name><name name-style="western"><surname>McKenna</surname><given-names>DD</given-names></name><name name-style="western"><surname>Tomaszewska</surname><given-names>W</given-names></name><name name-style="western"><surname>Forrester</surname><given-names>J</given-names></name><name name-style="western"><surname>Miller</surname><given-names>KB</given-names></name><name name-style="western"><surname>Whiting</surname><given-names>MF</given-names></name><name name-style="western"><surname>McHugh</surname><given-names>JV</given-names></name></person-group> (<year>2015</year>) <article-title>Phylogeny and classification of <tp:taxon-name><tp:taxon-name-part taxon-name-part-type="superfamily">Cucujoidea</tp:taxon-name-part></tp:taxon-name> and the recognition of a new superfamily <tp:taxon-name><tp:taxon-name-part taxon-name-part-type="superfamily">Coccinelloidea</tp:taxon-name-part></tp:taxon-name> (<tp:taxon-name><tp:taxon-name-part taxon-name-part-type="order">Coleoptera</tp:taxon-name-part></tp:taxon-name>: <tp:taxon-name><tp:taxon-name-part taxon-name-part-type="infraorder">Cucujiformia</tp:taxon-name-part></tp:taxon-name>).</article-title> <source>Systematic Entomology</source> <volume>40</volume>: <fpage>745</fpage>–<lpage>778</lpage>. <ext-link xlink:type="simple" ext-link-type="doi" xlink:href="10.1111/syen.12138">https://doi.org/10.1111/syen.12138</ext-link></mixed-citation></ref><ref id="B3"><mixed-citation xmlns:xlink="http://www.w3.org/1999/xlink" xlink:type="simple">
          <person-group><name name-style="western"><surname>Champion</surname><given-names>GC</given-names></name></person-group> (<year>1913</year>) <article-title>Notes on various Central American <tp:taxon-name><tp:taxon-name-part taxon-name-part-type="order">Coleoptera</tp:taxon-name-part></tp:taxon-name>, with descriptions of new genera and species.</article-title> <source>Transactions of the Entomological Society of London</source> <volume>1913</volume>: <fpage>58</fpage>–<lpage>169</lpage>. <ext-link xlink:type="simple" ext-link-type="doi" xlink:href="10.1111/j.1365-2311.1913.tb02781.x">https://doi.org/10.1111/j.1365-2311.1913.tb02781.x</ext-link></mixed-citation></ref></ref-list></tp:taxon-treatment>
