# Supplementary material for: On Neotropical Merophysiinae with descriptions of a new genus and new species (Coleoptera, Endomychidae)
Source: Zookeys. 2018 Feb 8;(736):1–41. doi: 10.3897/zookeys.736.21628 (PMC5904490; doi:10.3897/zookeys.736.21628)
Supplement: XML Treatment for Lycoperdinella boliviensis [file zookeys.736.21628-treatment3.xml]

<!DOCTYPE tp:taxon-treatment
  PUBLIC "-//TaxonX//DTD Taxonomic Treatment Publishing DTD v0 20100105//EN" "tax-treatment-NSO.dtd">
<tp:taxon-treatment xmlns:tp="http://www.plazi.org/taxpub"><tp:treatment-meta><kwd-group><label>Taxon classification</label><kwd><named-content xmlns:xlink="http://www.w3.org/1999/xlink" content-type="kingdom">Animalia</named-content></kwd><kwd><named-content xmlns:xlink="http://www.w3.org/1999/xlink" content-type="order">Coleoptera</named-content></kwd><kwd><named-content xmlns:xlink="http://www.w3.org/1999/xlink" content-type="family">Endomychidae</named-content></kwd></kwd-group><mixed-citation publication-type="journal"><person-group><name><surname>Arriaga-Varela</surname><given-names>Emmanuel</given-names></name><name><surname>Tomaszewska</surname><given-names>Wioletta</given-names></name><name><surname>Huo</surname><given-names>Lizhi</given-names></name><name><surname>Seidel</surname><given-names>Matthias</given-names></name></person-group><article-title>On Neotropical <tp:taxon-name><tp:taxon-name-part taxon-name-part-type="subfamily">Merophysiinae</tp:taxon-name-part></tp:taxon-name> with descriptions of a new genus and new species (<tp:taxon-name><tp:taxon-name-part taxon-name-part-type="order">Coleoptera</tp:taxon-name-part></tp:taxon-name>, <tp:taxon-name><tp:taxon-name-part taxon-name-part-type="family">Endomychidae</tp:taxon-name-part></tp:taxon-name>)</article-title><source>Zookeys</source><day>8</day><month>2</month><year>2018</year><volume>2018</volume><issue>736</issue><fpage>1</fpage><lpage>41</lpage><pub-id pub-id-type="doi">10.3897/zookeys.736.21628</pub-id></mixed-citation></tp:treatment-meta><tp:nomenclature><tp:taxon-name>
              <tp:taxon-name-part taxon-name-part-type="genus" reg="Lycoperdinella">Lycoperdinella</tp:taxon-name-part>
              <tp:taxon-name-part taxon-name-part-type="species" reg="boliviensis">boliviensis</tp:taxon-name-part>
              <object-id xmlns:xlink="http://www.w3.org/1999/xlink" content-type="zoobank" xlink:type="simple">http://zoobank.org/305A07DA-3A5B-461B-A213-600667D60BD4</object-id>
            </tp:taxon-name><tp:taxon-status xmlns:xlink="http://www.w3.org/1999/xlink" xlink:type="simple">sp. n.</tp:taxon-status><xref ref-type="fig" rid="F1">Figs 1</xref><xref ref-type="fig" rid="F3">, 3</xref><xref ref-type="fig" rid="F4">, 4c–d</xref><xref ref-type="fig" rid="F6">, 6</xref><xref ref-type="fig" rid="F21">, 21</xref></tp:nomenclature><tp:treatment-sec sec-type="etymology" id="SECID0EF4AE"><title>Etymology.</title><p>The name of this species is derived from the country of origin of the holotype.</p></tp:treatment-sec><tp:treatment-sec sec-type="Differential diagnosis" id="SECID0EK4AE"><title>Differential diagnosis.</title><p>
              <italic><tp:taxon-name><tp:taxon-name-part taxon-name-part-type="genus" reg="Lycoperdinella">Lycoperdinella</tp:taxon-name-part> <tp:taxon-name-part taxon-name-part-type="species" reg="boliviensis">boliviensis</tp:taxon-name-part></tp:taxon-name></italic> closely resembles <italic><tp:taxon-name><tp:taxon-name-part taxon-name-part-type="genus" reg="Lycoperdinella">L.</tp:taxon-name-part> <tp:taxon-name-part taxon-name-part-type="species" reg="subcaeca">subcaeca</tp:taxon-name-part></tp:taxon-name></italic> in its overall body shape, color and vestiture, but can be separated from <italic><tp:taxon-name><tp:taxon-name-part taxon-name-part-type="genus" reg="Lycoperdinella">L.</tp:taxon-name-part> <tp:taxon-name-part taxon-name-part-type="species" reg="subcaeca">subcaeca</tp:taxon-name-part></tp:taxon-name></italic> by having the pronotum more transverse (0.68–0.70 times as long as broad), eyes composed of 36 facets (based on studied specimens), mentum subrectangular with its anterior margin weakly arcuate, and the abdominal ventrite 1 shorter than the mesoventrite, and by the presence of well-developed hind wings.</p></tp:treatment-sec><tp:treatment-sec sec-type="description" id="SECID0ER5AE"><title>Description.</title><p>Length 1.30–1.40 mm, width 0.60 mm, height 0.43 mm; body elongate-oval, moderately convex, 2.25 times as long as wide, 2.85 times as long as high (Fig. <xref ref-type="fig" rid="F3">3a–c</xref>). Surfaces shiny; sparsely covered with long, decumbent, golden setae. Color homogeneously reddish brown.</p><fig id="F3" position="float" orientation="portrait"><label>Figure 3.</label><caption><p>
                  <italic><tp:taxon-name><tp:taxon-name-part taxon-name-part-type="genus" reg="Lycoperdinella">Lycoperdinella</tp:taxon-name-part> <tp:taxon-name-part taxon-name-part-type="species" reg="boliviensis">boliviensis</tp:taxon-name-part></tp:taxon-name></italic> sp. n. <bold>a</bold> dorsal habitus <bold>b</bold> ventral habitus <bold>c</bold> lateral habitus <bold>d</bold> female genitalia of Bolivian paratype <bold>e</bold> female genitalia of Brazilian paratype.</p></caption><graphic xmlns:xlink="http://www.w3.org/1999/xlink" xlink:href="zookeys-736-001-g003.jpg" position="float" orientation="portrait" xlink:type="simple" id="oo_184904.jpg"/></fig><p>Head with interocular distance 0.75 times as wide as head including eyes (Fig. <xref ref-type="fig" rid="F6">6a, b</xref>). Eyes small, composed of 36 facets. Antenna rather short and slender (Fig. <xref ref-type="fig" rid="F1">1e</xref>), 0.72 times as long as head and pronotum combined; scape 1.33 times longer than wide, 1.15 times as long as pedicel; pedicel 1.15 times longer than wide; third antennomere 1.15 times longer than wide, 0.65 times as long as pedicel; antennomeres 4–8 getting very gradually shorter and wider towards antennomere 9 which is 1.28 times wider than long and 0.6 times as long as pedicel; terminal antennomere inflated, asymmetrical, 2.30 times as long at longer margin than pedicel, its longest margin 1.16 times longer than shorter lateral one, and 1.16 as long as apical margin, apical margin truncate. Mentum subquadrate, with lateral margins weakly rounded and anterior margin slightly arcuate (Fig. <xref ref-type="fig" rid="F6">6b</xref>).</p><!--PageBreak--><p>Pronotum weakly transverse (Fig. <xref ref-type="fig" rid="F6">6c</xref>), 0.68–0.70 times as long as wide, 1.53–1.57 times wider than head, about 1.05 times wider at widest part than at base, widest at about mid length, weakly convex; front angles weakly produced, rounded, lateral margins almost continuously rounded, subparallel to weakly sinuate in basal fifth, comparatively widely bordered with edges distinctly crenulate; hind angles right-angled to weakly obtuse, rounded at tips. Anterior half of disc with a vaguely defined longitudinal impression. Longitudinal lateral sulci distinctly convergent anteriorly, reaching anteriorly <!--PageBreak-->beyond half-length of pronotum; well defined transversal sulcus connecting deep pores; area between transverse sulcus and basal, shallow depression/sulcus weakly convex, with a guitar-shaped shallow, median depression; posterior margin distinctly lobed at mid-line. Prosternal process widely separates front coxae, widest at mid length (Fig. <xref ref-type="fig" rid="F6">6e</xref>).</p><!--PageBreak--><!--PageBreak--><!--PageBreak--><!--PageBreak--><p>Elytra 0.82–0.88 mm long, 1.38–1.45 times longer than wide; 2.60–2.70 times as long as and 1.25 times as wide as pronotum; widest at basal fourth then continuously distinctly converging to rounded apex; with hooked tooth present at anterolateral corner. Punctation composed of small setiferous punctures, and sparse larger, shallow foveate punctures (Fig. <xref ref-type="fig" rid="F6">6d</xref>). Hind wings well developed, 1.3 times longer than elytra.</p><p>Legs moderately long. Femora very narrow at base, strongly widened at apical half. Tibiae narrow, straight, continuously widened towards their apices. Metatibiae very narrow, 0.35 times as long as elytra. Metatarsus moderately long, 0.55 times as long as metatibia.</p><p>Abdomen with ventrite 1 slightly shorter than metaventrite and as long as three following ventrites combined (Fig. <xref ref-type="fig" rid="F6">6f</xref>). Ventrite 5 arcuate at apex.</p><p>Female genitalia with long, narrow coxites, emarginate at their apices, styli indistinct; spermatheca with one chamber rounded and second irregularly long oval; sperm duct moderately long, accessory gland elongate oval (Fig. <xref ref-type="fig" rid="F3">3d, e</xref>).</p><fig id="F4" position="float" orientation="portrait"><label>Figure 4.</label><caption><p>
                  <italic><tp:taxon-name><tp:taxon-name-part taxon-name-part-type="genus" reg="Lycoperdinella">Lycoperdinella</tp:taxon-name-part></tp:taxon-name></italic> species <bold>a–b</bold> <italic><tp:taxon-name><tp:taxon-name-part taxon-name-part-type="genus" reg="Lycoperdinella">Lycoperdinella</tp:taxon-name-part> <tp:taxon-name-part taxon-name-part-type="species" reg="subcaeca">subcaeca</tp:taxon-name-part></tp:taxon-name></italic> Champion <bold>c–d</bold> <italic><tp:taxon-name><tp:taxon-name-part taxon-name-part-type="genus" reg="Lycoperdinella">Lycoperdinella</tp:taxon-name-part> <tp:taxon-name-part taxon-name-part-type="species" reg="boliviensis">boliviensis</tp:taxon-name-part></tp:taxon-name></italic> sp. n. <bold>a</bold> dorsal view <bold>b</bold> ventral view <bold>c</bold> dorsal view <bold>d</bold> ventral view.</p></caption><graphic xmlns:xlink="http://www.w3.org/1999/xlink" xlink:href="zookeys-736-001-g004.jpg" position="float" orientation="portrait" xlink:type="simple" id="oo_184905.jpg"/></fig><fig id="F5" position="float" orientation="portrait"><label>Figure 5.</label><caption><p>
                  <italic><tp:taxon-name><tp:taxon-name-part taxon-name-part-type="genus" reg="Lycoperdinella">Lycoperdinella</tp:taxon-name-part> <tp:taxon-name-part taxon-name-part-type="species" reg="subcaeca">subcaeca</tp:taxon-name-part></tp:taxon-name></italic> Champion, lectotype <bold>a</bold> ventral view of head <bold>b</bold> pronotum <bold>c</bold> antenna <bold>d</bold> meso- and metatarsus <bold>e</bold> postero-lateral corner of pronotum and antero-lateral corner of elytron <bold>f</bold> pro-, meso- and metaventrite <bold>g</bold> abdominal ventrites.</p></caption><graphic xmlns:xlink="http://www.w3.org/1999/xlink" xlink:href="zookeys-736-001-g005.jpg" position="float" orientation="portrait" xlink:type="simple" id="oo_184906.jpg"/></fig><fig id="F6" position="float" orientation="portrait"><label>Figure 6.</label><caption><p>
                  <italic><tp:taxon-name><tp:taxon-name-part taxon-name-part-type="genus" reg="Lycoperdinella">Lycoperdinella</tp:taxon-name-part> <tp:taxon-name-part taxon-name-part-type="species" reg="boliviensis">boliviensis</tp:taxon-name-part></tp:taxon-name></italic> sp. n. <bold>a</bold> dorsal view of head <bold>b</bold> ventral view of head <bold>c</bold> pronotum <bold>d</bold> antero-lateral corner of elytron <bold>e</bold> pro-, meso- and metaventrite <bold>f</bold> abdominal ventrites.</p></caption><graphic xmlns:xlink="http://www.w3.org/1999/xlink" xlink:href="zookeys-736-001-g006.jpg" position="float" orientation="portrait" xlink:type="simple" id="oo_184907.jpg"/></fig><p>Male unknown.</p></tp:treatment-sec><tp:treatment-sec sec-type="type material" id="SECID0ERFAG"><title>Type material.</title><p>
              <bold>Holotype</bold>, <bold>female</bold>, <bold>BOLIVIA</bold>, “BOLIVIA: Cochabamba Dept. Est. Biol. Sacta, Univ Mayor S. Simeon. 17°06.48', 64°46.94', 300 m; rainforest FIT; 16/27-XII-2005; s. &amp; J. Peck 05-47” (<abbrev xmlns:xlink="http://www.w3.org/1999/xlink" content-type="institution" xlink:title="Museo de Historia Natural Noel Kempff Mercado, Santa Cruz de la Sierra, Bolivia" id="ABBRID0EFGAG" xlink:type="simple">MNKM</abbrev>). <bold>Paratypes</bold>, <bold>BOLIVIA</bold>, same data as holotype (3 females: <named-content xmlns:xlink="http://www.w3.org/1999/xlink" content-type="dwc:institutional_code" xlink:type="simple">FSCA</named-content>; 1: <abbrev xmlns:xlink="http://www.w3.org/1999/xlink" content-type="institution" xlink:title="Museum and Institute of Zoology PAS, Warszawa, Poland" id="ABBRID0ETGAG" xlink:type="simple">MIZ</abbrev>; 1: <named-content xmlns:xlink="http://www.w3.org/1999/xlink" content-type="dwc:institutional_code" xlink:type="simple">NMPC</named-content>): <bold>BRAZIL</bold>, “Brazil: Manaus, AM. INPA/ Smithsonian Res. <named-content xmlns:xlink="http://www.w3.org/1999/xlink" content-type="dwc:verbatimCoordinates" xlink:type="simple"><named-content content-type="geo-json" specific-use="{&#34;type&#34;:&#34;Point&#34;,&#34;coordinates&#34;:[-59.833333,-2.416667]}" id="NCID0ECHAG" xlink:type="simple">2°25'S, 59°50'W</named-content></named-content>, R. Didham. III.1994/ Leaf litter, Winkler method, Terra firmé fst./ <named-content xmlns:xlink="http://www.w3.org/1999/xlink" content-type="dwc:institutional_code" xlink:type="simple">BMNH</named-content>(E), 2003-84/ 900. 2/ Main series in INPA, Manaus Brazil/ <tp:taxon-name><tp:taxon-name-part taxon-name-part-type="genus" reg="Lycoperdinella">Lycoperdinella</tp:taxon-name-part></tp:taxon-name> sp./ 0426 [pink label] (1 female: <named-content xmlns:xlink="http://www.w3.org/1999/xlink" content-type="dwc:institutional_code" xlink:type="simple">BMNH</named-content>); “Brazil: Manaus, AM. INPA/ Smithsonian Res. <named-content xmlns:xlink="http://www.w3.org/1999/xlink" content-type="dwc:verbatimCoordinates" xlink:type="simple"><named-content content-type="geo-json" specific-use="{&#34;type&#34;:&#34;Point&#34;,&#34;coordinates&#34;:[-59.833333,-2.416667]}" id="NCID0E1HAG" xlink:type="simple">2°25'S, 59°50'W</named-content></named-content>, R. Didham. III.1994/ Leaf litter, Winkler method, Terra firmé fst./ <named-content xmlns:xlink="http://www.w3.org/1999/xlink" content-type="dwc:institutional_code" xlink:type="simple">BMNH</named-content>(E), 2003-84/ 320. 1 (1 female: <named-content xmlns:xlink="http://www.w3.org/1999/xlink" content-type="dwc:institutional_code" xlink:type="simple">BMNH</named-content>); same but 770. 5 (1 female: <abbrev xmlns:xlink="http://www.w3.org/1999/xlink" content-type="institution" xlink:title="Museum and Institute of Zoology PAS, Warszawa, Poland" id="ABBRID0EJIAG" xlink:type="simple">MIZ</abbrev>).</p></tp:treatment-sec><tp:treatment-sec sec-type="distribution" id="SECID0EOIAG"><title>Distribution.</title><p>South America: Bolivia (Cochabamba), Brazil (Manaus) (Fig. <xref ref-type="fig" rid="F21">21</xref>).</p></tp:treatment-sec><tp:treatment-sec sec-type="comments" id="SECID0EYIAG"><title>Comment.</title><p>
              <xref ref-type="bibr" rid="B8">Robertson et al. (2015)</xref> included in their molecular analysis one specimen from Bolivia, Santa Cruz province, identified as <italic><tp:taxon-name><tp:taxon-name-part taxon-name-part-type="genus" reg="Lycoperdinella">Lycoperdinella</tp:taxon-name-part> <tp:taxon-name-part taxon-name-part-type="species" reg="subcaeca">subcaeca</tp:taxon-name-part></tp:taxon-name></italic>. However, we have studied pictures of the disarticulated voucher and concluded that it certainly does not belong to that species. Most likely it is a member of <italic><tp:taxon-name><tp:taxon-name-part taxon-name-part-type="genus" reg="Lycoperdinella">L.</tp:taxon-name-part> <tp:taxon-name-part taxon-name-part-type="species" reg="boliviensis">boliviensis</tp:taxon-name-part></tp:taxon-name></italic> n. sp.</p><p>Fragments of phragmospores (Fig. <xref ref-type="fig" rid="F3">3d</xref>) found in the gut content of one Bolivian specimen of <italic><tp:taxon-name><tp:taxon-name-part taxon-name-part-type="genus" reg="Lycoperdinella">L.</tp:taxon-name-part> <tp:taxon-name-part taxon-name-part-type="species" reg="boliviensis">boliviensis</tp:taxon-name-part></tp:taxon-name></italic> suggest that this species probably feeds on <tp:taxon-name><tp:taxon-name-part taxon-name-part-type="class">Ascomycetes</tp:taxon-name-part></tp:taxon-name> fungi.</p></tp:treatment-sec><tp:treatment-sec><!--Section generated to contain objects referenced in tp:taxon-treatment.--><fig id="F1" position="float" orientation="portrait"><label>Figure 1.</label><caption><p>
                  <italic><tp:taxon-name><tp:taxon-name-part taxon-name-part-type="genus" reg="Lycoperdinella">Lycoperdinella</tp:taxon-name-part> <tp:taxon-name-part taxon-name-part-type="species" reg="boliviensis">boliviensis</tp:taxon-name-part></tp:taxon-name></italic> sp. n. <bold>a</bold> labrum <bold>b</bold> maxilla <bold>c</bold> mandible <bold>d</bold> labium <bold>e</bold> ventral view of head with buccal parts removed <bold>f</bold> meso- and metaventrite <bold>g</bold> right elytron <bold>h</bold> metanotum <bold>i</bold> hind leg <bold>j</bold> abdominal ventrites.</p></caption><graphic xmlns:xlink="http://www.w3.org/1999/xlink" xlink:href="zookeys-736-001-g001.jpg" position="float" orientation="portrait" xlink:type="simple" id="oo_184902.jpg"/></fig><fig id="F21" position="float" orientation="portrait"><label>Figure 21.</label><caption><p>
                  <italic><tp:taxon-name><tp:taxon-name-part taxon-name-part-type="genus" reg="Lycoperdinella">Lycoperdinella</tp:taxon-name-part></tp:taxon-name></italic> and <italic><tp:taxon-name><tp:taxon-name-part taxon-name-part-type="genus" reg="Rueckeria">Rueckeria</tp:taxon-name-part></tp:taxon-name></italic> species distribution map. (<bold>green</bold>) <italic><tp:taxon-name><tp:taxon-name-part taxon-name-part-type="genus" reg="Rueckeria">R.</tp:taxon-name-part> <tp:taxon-name-part taxon-name-part-type="species" reg="skelleyi">skelleyi</tp:taxon-name-part></tp:taxon-name></italic> sp. n. (<bold>red</bold>) <italic><tp:taxon-name><tp:taxon-name-part taxon-name-part-type="genus" reg="Rueckeria">R.</tp:taxon-name-part> <tp:taxon-name-part taxon-name-part-type="species" reg="puma">puma</tp:taxon-name-part></tp:taxon-name></italic> sp. n. (<bold>yellow</bold>) <italic><tp:taxon-name><tp:taxon-name-part taxon-name-part-type="genus" reg="Rueckeria">R.</tp:taxon-name-part> <tp:taxon-name-part taxon-name-part-type="species" reg="ocelotl">ocelotl</tp:taxon-name-part></tp:taxon-name></italic> sp. n. (<bold>dark blue</bold>) <italic><tp:taxon-name><tp:taxon-name-part taxon-name-part-type="genus" reg="Rueckeria">R.</tp:taxon-name-part> <tp:taxon-name-part taxon-name-part-type="species" reg="inecol">inecol</tp:taxon-name-part></tp:taxon-name></italic> sp. n. (<bold>orange</bold>) <italic><tp:taxon-name><tp:taxon-name-part taxon-name-part-type="genus" reg="Rueckeria">R.</tp:taxon-name-part> <tp:taxon-name-part taxon-name-part-type="species" reg="nigrileonis">nigrileonis</tp:taxon-name-part></tp:taxon-name></italic> sp. n. (<bold>pale blue</bold>) <italic><tp:taxon-name><tp:taxon-name-part taxon-name-part-type="genus" reg="Lycoperdinella">L.</tp:taxon-name-part> <tp:taxon-name-part taxon-name-part-type="species" reg="subcaeca">subcaeca</tp:taxon-name-part></tp:taxon-name></italic> Champion (<bold>purple</bold>) <italic><tp:taxon-name><tp:taxon-name-part taxon-name-part-type="genus" reg="Lycoperdinella">L.</tp:taxon-name-part> <tp:taxon-name-part taxon-name-part-type="species" reg="boliviensis">boliviensis</tp:taxon-name-part></tp:taxon-name></italic> sp. n.</p></caption><graphic xmlns:xlink="http://www.w3.org/1999/xlink" xlink:href="zookeys-736-001-g021.jpg" position="float" orientation="portrait" xlink:type="simple" id="oo_184922.jpg"/></fig></tp:treatment-sec><ref-list><ref id="B8"><mixed-citation xmlns:xlink="http://www.w3.org/1999/xlink" xlink:type="simple">
          <person-group><name name-style="western"><surname>Robertson</surname><given-names>J</given-names></name><name name-style="western"><surname>Ślipiński</surname><given-names>A</given-names></name><name name-style="western"><surname>Moulton</surname><given-names>M</given-names></name><name name-style="western"><surname>Shockley</surname><given-names>FW</given-names></name><name name-style="western"><surname>Giorgi</surname><given-names>A</given-names></name><name name-style="western"><surname>Lord</surname><given-names>NP</given-names></name><name name-style="western"><surname>McKenna</surname><given-names>DD</given-names></name><name name-style="western"><surname>Tomaszewska</surname><given-names>W</given-names></name><name name-style="western"><surname>Forrester</surname><given-names>J</given-names></name><name name-style="western"><surname>Miller</surname><given-names>KB</given-names></name><name name-style="western"><surname>Whiting</surname><given-names>MF</given-names></name><name name-style="western"><surname>McHugh</surname><given-names>JV</given-names></name></person-group> (<year>2015</year>) <article-title>Phylogeny and classification of <tp:taxon-name><tp:taxon-name-part taxon-name-part-type="superfamily">Cucujoidea</tp:taxon-name-part></tp:taxon-name> and the recognition of a new superfamily <tp:taxon-name><tp:taxon-name-part taxon-name-part-type="superfamily">Coccinelloidea</tp:taxon-name-part></tp:taxon-name> (<tp:taxon-name><tp:taxon-name-part taxon-name-part-type="order">Coleoptera</tp:taxon-name-part></tp:taxon-name>: <tp:taxon-name><tp:taxon-name-part taxon-name-part-type="infraorder">Cucujiformia</tp:taxon-name-part></tp:taxon-name>).</article-title> <source>Systematic Entomology</source> <volume>40</volume>: <fpage>745</fpage>–<lpage>778</lpage>. <ext-link xlink:type="simple" ext-link-type="doi" xlink:href="10.1111/syen.12138">https://doi.org/10.1111/syen.12138</ext-link></mixed-citation></ref></ref-list></tp:taxon-treatment>
