# Supplementary material for: On Neotropical Merophysiinae with descriptions of a new genus and new species (Coleoptera, Endomychidae)
Source: Zookeys. 2018 Feb 8;(736):1–41. doi: 10.3897/zookeys.736.21628 (PMC5904490; doi:10.3897/zookeys.736.21628)
Supplement: XML Treatment for Rueckeria [file zookeys.736.21628-treatment4.xml]

<!DOCTYPE tp:taxon-treatment
  PUBLIC "-//TaxonX//DTD Taxonomic Treatment Publishing DTD v0 20100105//EN" "tax-treatment-NSO.dtd">
<tp:taxon-treatment xmlns:tp="http://www.plazi.org/taxpub"><tp:treatment-meta><kwd-group><label>Taxon classification</label><kwd><named-content xmlns:xlink="http://www.w3.org/1999/xlink" content-type="kingdom">Animalia</named-content></kwd><kwd><named-content xmlns:xlink="http://www.w3.org/1999/xlink" content-type="order">Coleoptera</named-content></kwd><kwd><named-content xmlns:xlink="http://www.w3.org/1999/xlink" content-type="family">Endomychidae</named-content></kwd></kwd-group><mixed-citation publication-type="journal"><person-group><name><surname>Arriaga-Varela</surname><given-names>Emmanuel</given-names></name><name><surname>Tomaszewska</surname><given-names>Wioletta</given-names></name><name><surname>Huo</surname><given-names>Lizhi</given-names></name><name><surname>Seidel</surname><given-names>Matthias</given-names></name></person-group><article-title>On Neotropical <tp:taxon-name><tp:taxon-name-part taxon-name-part-type="subfamily">Merophysiinae</tp:taxon-name-part></tp:taxon-name> with descriptions of a new genus and new species (<tp:taxon-name><tp:taxon-name-part taxon-name-part-type="order">Coleoptera</tp:taxon-name-part></tp:taxon-name>, <tp:taxon-name><tp:taxon-name-part taxon-name-part-type="family">Endomychidae</tp:taxon-name-part></tp:taxon-name>)</article-title><source>Zookeys</source><day>8</day><month>2</month><year>2018</year><volume>2018</volume><issue>736</issue><fpage>1</fpage><lpage>41</lpage><pub-id pub-id-type="doi">10.3897/zookeys.736.21628</pub-id></mixed-citation></tp:treatment-meta><tp:nomenclature><tp:taxon-name>
              <tp:taxon-name-part taxon-name-part-type="genus" reg="Rueckeria">Rueckeria</tp:taxon-name-part>
              <object-id xmlns:xlink="http://www.w3.org/1999/xlink" content-type="zoobank" xlink:type="simple">http://zoobank.org/7EAC6A5C-C1FC-43D5-A3C9-CF6DD24C8D4D</object-id>
            </tp:taxon-name><tp:taxon-status xmlns:xlink="http://www.w3.org/1999/xlink" xlink:type="simple">gen. n.</tp:taxon-status><xref ref-type="fig" rid="F7">Figs 7</xref><xref ref-type="fig" rid="F8">, 8</xref><xref ref-type="fig" rid="F9">, 9</xref><xref ref-type="fig" rid="F10">, 10</xref><xref ref-type="fig" rid="F11">, 11</xref><xref ref-type="fig" rid="F12">, 12</xref><xref ref-type="fig" rid="F13">, 13</xref><xref ref-type="fig" rid="F14">, 14</xref><xref ref-type="fig" rid="F15">, 15</xref><xref ref-type="fig" rid="F16">, 16</xref><xref ref-type="fig" rid="F17">, 17</xref><xref ref-type="fig" rid="F18">, 18</xref><xref ref-type="fig" rid="F19">, 19</xref><xref ref-type="fig" rid="F20">, 20</xref><xref ref-type="fig" rid="F21">, 21</xref><!--PageBreak--></tp:nomenclature><tp:treatment-sec sec-type="type species" id="SECID0EXQAG"><title>Type species.</title><p>
              <italic><tp:taxon-name><tp:taxon-name-part taxon-name-part-type="genus" reg="Rueckeria">Rueckeria</tp:taxon-name-part> <tp:taxon-name-part taxon-name-part-type="species" reg="inecol">inecol</tp:taxon-name-part></tp:taxon-name></italic> sp. n.</p></tp:treatment-sec><tp:treatment-sec sec-type="etymology" id="SECID0EIRAG"><title>Etymology.</title><p>This genus is dedicated to Dr. Wolfgang Rücker, German coleopterist, who has devoted many years of his life to the study of merophysiine beetles.</p><p>Gender feminine.</p></tp:treatment-sec><tp:treatment-sec sec-type="diagnosis" id="SECID0EORAG"><title>Diagnosis.</title><p>
              <italic><tp:taxon-name><tp:taxon-name-part taxon-name-part-type="genus" reg="Rueckeria">Rueckeria</tp:taxon-name-part></tp:taxon-name></italic> can be easily distinguished from other Neotropical <tp:taxon-name><tp:taxon-name-part taxon-name-part-type="subfamily">Merophysiinae</tp:taxon-name-part></tp:taxon-name> by the following combination of characters: antenna 10-segmented with 1-segmented club (Fig. <xref ref-type="fig" rid="F7">7e</xref>); antennal grooves on head absent or indistinct (Figs <xref ref-type="fig" rid="F16">16a</xref>, <xref ref-type="fig" rid="F17">17a</xref>, <xref ref-type="fig" rid="F18">18a</xref>, <xref ref-type="fig" rid="F19">19b</xref>, <xref ref-type="fig" rid="F20">20a</xref>); pronotum with lateral margins narrowly bordered and weakly crenulate (Figs <xref ref-type="fig" rid="F16">16c</xref>, <xref ref-type="fig" rid="F17">17b</xref>, <xref ref-type="fig" rid="F18">18e</xref>, <xref ref-type="fig" rid="F19">19b, d</xref>, <xref ref-type="fig" rid="F20">20b, c</xref>); metaventrite without postcoxal lines (Fig. <xref ref-type="fig" rid="F7">7f</xref>); abdominal ventrite 1 with arcuate, closed postcoxal lines (Figs <xref ref-type="fig" rid="F7">7k</xref>, <xref ref-type="fig" rid="F12">12g</xref>, <xref ref-type="fig" rid="F16">16f</xref>, <xref ref-type="fig" rid="F17">17f</xref>, <xref ref-type="fig" rid="F18">18g</xref>, <xref ref-type="fig" rid="F19">19g</xref>); hind wings absent. <italic><tp:taxon-name><tp:taxon-name-part taxon-name-part-type="genus" reg="Rueckeria">Rueckeria</tp:taxon-name-part></tp:taxon-name></italic> is most similar to <italic><tp:taxon-name><tp:taxon-name-part taxon-name-part-type="genus" reg="Lycoperdinella">Lycoperdinella</tp:taxon-name-part></tp:taxon-name></italic> and <italic><tp:taxon-name><tp:taxon-name-part taxon-name-part-type="genus" reg="Holoparamecus">Holoparamecus</tp:taxon-name-part></tp:taxon-name></italic> but from <italic><tp:taxon-name><tp:taxon-name-part taxon-name-part-type="genus" reg="Lycoperdinella">Lycoperdinella</tp:taxon-name-part></tp:taxon-name></italic> it can be differentiated by the lateral margins of the pronotum at most weakly crenulate (coarsely crenulate in <italic><tp:taxon-name><tp:taxon-name-part taxon-name-part-type="genus" reg="Lycoperdinella">Lycoperdinella</tp:taxon-name-part></tp:taxon-name></italic>), elytra with anterolateral corners simple (Figs <xref ref-type="fig" rid="F16">16d</xref>, <xref ref-type="fig" rid="F17">17d</xref>) (with hooked tooth on each elytron in <italic><tp:taxon-name><tp:taxon-name-part taxon-name-part-type="genus" reg="Lycoperdinella">Lycoperdinella</tp:taxon-name-part></tp:taxon-name></italic>), postcoxal lines present on abdominal ventrite 1 (postcoxal lines absent in <italic><tp:taxon-name><tp:taxon-name-part taxon-name-part-type="genus" reg="Lycoperdinella">Lycoperdinella</tp:taxon-name-part></tp:taxon-name></italic>), longer and more slender antennae, the body covered with much shorter setae (long setae in <italic><tp:taxon-name><tp:taxon-name-part taxon-name-part-type="genus" reg="Lycoperdinella">Lycoperdinella</tp:taxon-name-part></tp:taxon-name></italic>) and the hind wings always absent. From <italic><tp:taxon-name><tp:taxon-name-part taxon-name-part-type="genus" reg="Holoparamecus">Holoparamecus</tp:taxon-name-part></tp:taxon-name></italic>, <italic><tp:taxon-name><tp:taxon-name-part taxon-name-part-type="genus" reg="Rueckeria">Rueckeria</tp:taxon-name-part></tp:taxon-name></italic> can be separated by having lateral margins of the pronotum bordered (smooth in <italic><tp:taxon-name><tp:taxon-name-part taxon-name-part-type="genus" reg="Holoparamecus">Holoparamecus</tp:taxon-name-part></tp:taxon-name></italic>), pronotum narrower near base but not distinctly constricted basally as in <italic><tp:taxon-name><tp:taxon-name-part taxon-name-part-type="genus" reg="Holoparamecus">Holoparamecus</tp:taxon-name-part></tp:taxon-name></italic>, antenna with 1-segmented club (2-segmented club present in <italic><tp:taxon-name><tp:taxon-name-part taxon-name-part-type="genus" reg="Holoparamecus">Holoparamecus</tp:taxon-name-part></tp:taxon-name></italic>) and postcoxal lines present on abdominal ventrite 1 (postcoxal lines absent in <italic><tp:taxon-name><tp:taxon-name-part taxon-name-part-type="genus" reg="Holoparamecus">Holoparamecus</tp:taxon-name-part></tp:taxon-name></italic>).</p><fig id="F7" position="float" orientation="portrait"><label>Figure 7.</label><caption><p>
                  <italic><tp:taxon-name><tp:taxon-name-part taxon-name-part-type="genus" reg="Rueckeria">Rueckeria</tp:taxon-name-part></tp:taxon-name></italic> gen. n. and spp. n. <bold>a–b</bold>, <bold>e–k</bold> <italic><tp:taxon-name><tp:taxon-name-part taxon-name-part-type="genus" reg="Rueckeria">Rueckeria</tp:taxon-name-part> <tp:taxon-name-part taxon-name-part-type="species" reg="inecol">inecol</tp:taxon-name-part></tp:taxon-name></italic> sp. n. <bold>c–d</bold> <italic><tp:taxon-name><tp:taxon-name-part taxon-name-part-type="genus" reg="Rueckeria">Rueckeria</tp:taxon-name-part> <tp:taxon-name-part taxon-name-part-type="species" reg="nigrileonis">nigrileonis</tp:taxon-name-part></tp:taxon-name></italic> sp. n. <bold>a</bold> labrum <bold>b</bold> maxilla <bold>c</bold> mandible <bold>d</bold> labium <bold>e</bold> ventral view of head with bucal parts removed <bold>f</bold> meso- and metaventrite <bold>g</bold> Male genital segment <bold>h</bold> metanotum <bold>i</bold> scutellum <bold>j</bold> mid leg <bold>k</bold> abdominal ventrites.</p></caption><graphic xmlns:xlink="http://www.w3.org/1999/xlink" xlink:href="zookeys-736-001-g007.jpg" position="float" orientation="portrait" xlink:type="simple" id="oo_184908.jpg"/></fig></tp:treatment-sec><tp:treatment-sec sec-type="description" id="SECID0EYZAG"><title>Description.</title><p>Length 1.3–2.2 mm. Body elongate, approx. 2.0 times longer than wide, weakly convex, 2.8–3.3 times as long as high; shiny, smooth, covered with sparse and short pale setae. Color light brown to black.</p><p>Head (Fig. <xref ref-type="fig" rid="F7">7e</xref>) deeply retracted in prothorax (Fig. <xref ref-type="fig" rid="F15">15b</xref>), slightly wider than long; sparsely and moderately densely punctate. Gular sutures subparallel, widely separated. Eyes very small, oval, coarsely faceted, composed of 16–18 facets (Fig. <xref ref-type="fig" rid="F18">18a</xref>). Antennal sockets concealed by sides of frons, not visible from above; antennal grooves absent. Antenna moderately long (Figs <xref ref-type="fig" rid="F7">7e</xref>, <xref ref-type="fig" rid="F18">18c</xref>, <xref ref-type="fig" rid="F19">19c</xref>), surpassing base of pronotum, composed of 10 antennomeres with club formed by terminal antennomere which is large, inflated, subtriagular, obliquely truncate at apex. Frontoclypeal suture weakly arcuate (Fig. <xref ref-type="fig" rid="F7">7e</xref>). Clypeus transverse, flat, convergent anteriorly. Labrum (Fig. <xref ref-type="fig" rid="F7">7a</xref>) subquadrate, with rounded anterolateral corners, truncate apically, with submembranous apex, punctate, covered with sparse, long setae; tormae with mesal arms recurved posteriorly; labral rods absent. Mandible (Fig. <xref ref-type="fig" rid="F7">7c</xref>) with two apical teeth and with four smaller subapical teeth getting subsequently smaller posteriorly; prostheca covered with digitiform setae on anterior third getting thiner and shorter toward posterior 2/3; mola large, sclerotized; submola small, membranous. Maxilla (Fig. <xref ref-type="fig" rid="F7">7b</xref>) with palpomere 1 and 3 <!--PageBreak-->very short; palpomere 2 large and swollen, approx. twice as long as palpomere 3; terminal palpomere 1.5 times as long as 2 and 3 palpomeres combined, narrow, tapering, apex obliquely truncate to weakly rounded; galea moderately broad, twice as broad as lacinia, with long, broad, apical spine-like setae; lacina elongate, with spine-like setae on apical half. Labium (Fig. <xref ref-type="fig" rid="F7">7d</xref>) with palpomere 1 very small; palpomere 2 largest, oval, inflated; terminal palpomere subquadrate, truncate at apex. Mentum subquadrate (Figs <xref ref-type="fig" rid="F16">16b</xref>, <xref ref-type="fig" rid="F17">17a</xref>, <xref ref-type="fig" rid="F18">18a</xref>, <xref ref-type="fig" rid="F19">19b</xref>, <xref ref-type="fig" rid="F20">20a</xref>), with produced anterior angles; finely punctate, glabrous. Prementum subquadrate, sclerotized, with apically expanded, membranous ligula. Tentorium (Fig. <xref ref-type="fig" rid="F7">7e</xref>) with anterior arms fused medially and widely divergent anteriorly; corpotentorium absent.</p><p>Prothorax. Pronotum (Figs <xref ref-type="fig" rid="F16">16c</xref>, <xref ref-type="fig" rid="F17">17b</xref>, <xref ref-type="fig" rid="F18">18b</xref>, <xref ref-type="fig" rid="F19">19e</xref>, <xref ref-type="fig" rid="F20">20b</xref>) weakly transverse, widest at anterior 1/4; pronotal surface finely and sparsely punctate; lateral edges narrowly bordered, weakly crenulate, arcuately widening at anterior 1/4, and almost parallel at basal 1/4; anterior margin curved with slightly projected rounded angles; posterior angles almost right-angled. Pronotal disc weakly convex. Pronotal base with an impression composed of two longitudinal sharply defined, slightly convergent sulci reaching almost anterior third, and a pair of deep transverse depressions/sulci. Anterior transverse sulcus flanked by one small deep fovea on each side, fovea sometimes absent (Fig. <xref ref-type="fig" rid="F20">20c</xref>); area between transverse sulci convex, basal sulcus not reaching lateral sulci, provided with large, shallow foveate punctures. Prosternal process (Figs <xref ref-type="fig" rid="F16">16e</xref>, <xref ref-type="fig" rid="F17">17e</xref>) broad, approx. as wide as coxal diameter, with raised margins; extending posteriorly beyond front coxae. Procoxa circular in outline its cavity externally open behind, internally closed; trochantin concealed.</p><p>Meso- and metathorax. Mesonotum (Fig. <xref ref-type="fig" rid="F7">7h</xref>) sclerotized; scutellar shield small, strongly transverse, widely rounded apically, partially covered by base of pronotum. Mesoventrite (Figs <xref ref-type="fig" rid="F7">7f</xref>, <xref ref-type="fig" rid="F16">16e</xref>, <xref ref-type="fig" rid="F17">17e</xref>) carinate at middle; intercoxal process moderately elongate, rather broadly separates mesocoxae (slightly narrower than coxal diameter) reaching half of its length. Mesoventrite fused with mesanepisternum (trace of suture visible). Mesocoxe weakly oval in outline, its cavity narrowly closed outwardly by sterna; trochantin concealed. Meso-metaventral junction of straight-line type, without internal knobs. Elytron elongate, convex, irregularly and moderately finely punctate (Fig. <xref ref-type="fig" rid="F18">18e</xref>), border at anterolateral corner without teeth (Figs <xref ref-type="fig" rid="F16">16d</xref>, <xref ref-type="fig" rid="F17">17d</xref>); epipleuron narrow, incomplete at apex. Sutural stria sharply defined (Fig. <xref ref-type="fig" rid="F18">18e</xref>), complete, widest at mid length, then weakly converging towards elytral apex. Metaventrite (Figs <xref ref-type="fig" rid="F7">7f</xref>, <xref ref-type="fig" rid="F16">16e</xref>, <xref ref-type="fig" rid="F18">18f</xref>, <xref ref-type="fig" rid="F20">20d</xref>) transverse, twice as long as mesoventrite, weakly convex; anterior margin thick, with postcoxal longitudinal ridges reaching between anterior 1/3 to 2/5; discrimen very short. Metacoxae transversely oval, widely separated. Metendosternite with very short stalk and moderately widely separated anterior tendons. Hind wing absent.</p><p>Legs. Trochanter moderately elongate (Fig. <xref ref-type="fig" rid="F7">7j</xref>); trochanterofemoral attachment oblique. Femur widest near middle of its length, more than twice as wide as tibia, sparsely setose; tibia and tarsus covered with long, dense setae. Tibia narrow, straight or slightly bent inwards, continuously weakly widened distally or with abrupt wider part at distal third, without apical spurs. Tarsal formula 3-3-3 in both sexes (Fig. <xref ref-type="fig" rid="F17">17d</xref>): <!--PageBreak-->tarsomere 1, 1.5 times longer than 2; tarsomere 3 slightly longer than remaining tarsomeres combined. Claws simple. Empodium very small.</p><p>Abdomen (Figs <xref ref-type="fig" rid="F7">7k</xref>, <xref ref-type="fig" rid="F12">12g</xref>, <xref ref-type="fig" rid="F16">16f</xref>, <xref ref-type="fig" rid="F17">17f</xref>, <xref ref-type="fig" rid="F18">18g</xref>, <xref ref-type="fig" rid="F19">19g</xref>) with five freely articulated ventrites; ventrite 1 slightly longer than three following ventrites together, with arcuate, complete postcoxal lines; ventrites 2–4 almost equal in length; ventrite 5 long, acuminate, approx. as long or shorter than ventrites 3–4 together.</p><p>Aedeagus (Figs <xref ref-type="fig" rid="F8">8d–f</xref>, <xref ref-type="fig" rid="F9">9d–f</xref>, <xref ref-type="fig" rid="F10">10d–f</xref>, <xref ref-type="fig" rid="F11">11d–f</xref>, <xref ref-type="fig" rid="F12">12d–f</xref>) resting on its side when retracted. Median lobe stout, with basal 2/3 strongly to weakly curved. Tegmen large, slightly shorter to 1.5 times longer than median lobe; parameres fused; tegminal strut absent or present.</p><fig id="F8" position="float" orientation="portrait"><label>Figure 8.</label><caption><p>
                  <italic><tp:taxon-name><tp:taxon-name-part taxon-name-part-type="genus" reg="Rueckeria">Rueckeria</tp:taxon-name-part> <tp:taxon-name-part taxon-name-part-type="species" reg="inecol">inecol</tp:taxon-name-part></tp:taxon-name></italic> sp. n. <bold>a</bold> dorsal habitus <bold>b</bold> ventral habitus <bold>c</bold> lateral habitus <bold>d</bold> lateral view of aedeagus <bold>e</bold> dorsal view of aedeagus <bold>f</bold> ventral view of aedeagus <bold>g</bold> female genitalia.</p></caption><graphic xmlns:xlink="http://www.w3.org/1999/xlink" xlink:href="zookeys-736-001-g008.jpg" position="float" orientation="portrait" xlink:type="simple" id="oo_184909.jpg"/></fig><fig id="F9" position="float" orientation="portrait"><label>Figure 9.</label><caption><p>
                  <italic><tp:taxon-name><tp:taxon-name-part taxon-name-part-type="genus" reg="Rueckeria">Rueckeria</tp:taxon-name-part> <tp:taxon-name-part taxon-name-part-type="species" reg="nigrileonis">nigrileonis</tp:taxon-name-part></tp:taxon-name></italic> sp. n. <bold>a</bold> dorsal habitus <bold>b</bold> ventral habitus <bold>c</bold> lateral habitus <bold>d</bold> lateral view of aedeagus <bold>e</bold> dorsal view of aedeagus <bold>f</bold> ventral view of aedeagus <bold>g</bold> female genitalia.</p></caption><graphic xmlns:xlink="http://www.w3.org/1999/xlink" xlink:href="zookeys-736-001-g009.jpg" position="float" orientation="portrait" xlink:type="simple" id="oo_184910.jpg"/></fig><fig id="F10" position="float" orientation="portrait"><label>Figure 10.</label><caption><p>
                  <italic><tp:taxon-name><tp:taxon-name-part taxon-name-part-type="genus" reg="Rueckeria">Rueckeria</tp:taxon-name-part> <tp:taxon-name-part taxon-name-part-type="species" reg="ocelotl">ocelotl</tp:taxon-name-part></tp:taxon-name></italic> sp. n. <bold>a</bold> dorsal habitus <bold>b</bold> ventral habitus <bold>c</bold> lateral habitus <bold>d</bold> lateral view of aedeagus <bold>e</bold> dorsal view of aedeagus <bold>f</bold> ventral view of aedeagus <bold>g</bold> female genitalia.</p></caption><graphic xmlns:xlink="http://www.w3.org/1999/xlink" xlink:href="zookeys-736-001-g010.jpg" position="float" orientation="portrait" xlink:type="simple" id="oo_184911.jpg"/></fig><fig id="F11" position="float" orientation="portrait"><label>Figure 11.</label><caption><p>
                  <italic><tp:taxon-name><tp:taxon-name-part taxon-name-part-type="genus" reg="Rueckeria">Rueckeria</tp:taxon-name-part> <tp:taxon-name-part taxon-name-part-type="species" reg="puma">puma</tp:taxon-name-part></tp:taxon-name></italic> sp. n. <bold>a</bold> dorsal habitus <bold>b</bold> ventral habitus <bold>c</bold> lateral habitus <bold>d</bold> lateral view of aedeagus <bold>e</bold> dorsal view of aedeagus <bold>f</bold> ventral view of aedeagus <bold>g</bold> female genitalia.</p></caption><graphic xmlns:xlink="http://www.w3.org/1999/xlink" xlink:href="zookeys-736-001-g011.jpg" position="float" orientation="portrait" xlink:type="simple" id="oo_184912.jpg"/></fig><fig id="F12" position="float" orientation="portrait"><label>Figure 12.</label><caption><p>
                  <italic><tp:taxon-name><tp:taxon-name-part taxon-name-part-type="genus" reg="Rueckeria">Rueckeria</tp:taxon-name-part> <tp:taxon-name-part taxon-name-part-type="species" reg="skelleyi">skelleyi</tp:taxon-name-part></tp:taxon-name></italic> sp. n. <bold>a</bold> dorsal habitus <bold>b</bold> ventral habitus <bold>c</bold> lateral habitus <bold>d</bold> lateral view of aedeagus <bold>e</bold> dorsal view of aedeagus <bold>f</bold> ventral view of aedeagus <bold>g</bold> abdominal ventrites.</p></caption><graphic xmlns:xlink="http://www.w3.org/1999/xlink" xlink:href="zookeys-736-001-g012.jpg" position="float" orientation="portrait" xlink:type="simple" id="oo_184913.jpg"/></fig><p>Female genitalia (Figs <xref ref-type="fig" rid="F8">8g</xref>, <xref ref-type="fig" rid="F9">9g</xref>, <xref ref-type="fig" rid="F10">10g</xref>, <xref ref-type="fig" rid="F11">11g</xref>). Ovipositor weakly sclerotized, with coxites elongate; styli well developed or vestigial, placed apically. Spermatheca moderately large, elongate oval, submembranous; sperm duct moderately long, slender, membranous with short part connected to spermatheca sclerotized; accessory gland small membranous, elongate.</p></tp:treatment-sec><tp:treatment-sec sec-type="distribution" id="SECID0EFHBG"><title>Distribution.</title><p>Mexico: Hidalgo, Querétaro, Veracruz (Fig. <xref ref-type="fig" rid="F21">21</xref>).</p></tp:treatment-sec><tp:treatment-sec><!--Section generated to contain objects referenced in tp:taxon-treatment.--><fig id="F13" position="float" orientation="portrait"><label>Figure 13.</label><caption><p>
                  <italic><tp:taxon-name><tp:taxon-name-part taxon-name-part-type="genus" reg="Rueckeria">Rueckeria</tp:taxon-name-part></tp:taxon-name></italic> species <bold>a–b</bold> <italic><tp:taxon-name><tp:taxon-name-part taxon-name-part-type="genus" reg="Rueckeria">Rueckeria</tp:taxon-name-part> <tp:taxon-name-part taxon-name-part-type="species" reg="inecol">inecol</tp:taxon-name-part></tp:taxon-name></italic> sp. n. <bold>c–d</bold> <italic><tp:taxon-name><tp:taxon-name-part taxon-name-part-type="genus" reg="Rueckeria">Rueckeria</tp:taxon-name-part> <tp:taxon-name-part taxon-name-part-type="species" reg="skelleyi">skelleyi</tp:taxon-name-part></tp:taxon-name></italic> sp. n. <bold>a</bold> dorsal view <bold>b</bold> ventral view <bold>c</bold> dorsal view <bold>d</bold> ventral view.</p></caption><graphic xmlns:xlink="http://www.w3.org/1999/xlink" xlink:href="zookeys-736-001-g013.jpg" position="float" orientation="portrait" xlink:type="simple" id="oo_184914.jpg"/></fig><fig id="F14" position="float" orientation="portrait"><label>Figure 14.</label><caption><p>
                  <italic><tp:taxon-name><tp:taxon-name-part taxon-name-part-type="genus" reg="Rueckeria">Rueckeria</tp:taxon-name-part></tp:taxon-name></italic> species <bold>a–b</bold> <italic><tp:taxon-name><tp:taxon-name-part taxon-name-part-type="genus" reg="Rueckeria">Rueckeria</tp:taxon-name-part> <tp:taxon-name-part taxon-name-part-type="species" reg="nigrileonis">nigrileonis</tp:taxon-name-part></tp:taxon-name></italic> sp. n. <bold>c–d</bold> <italic><tp:taxon-name><tp:taxon-name-part taxon-name-part-type="genus" reg="Rueckeria">Rueckeria</tp:taxon-name-part> <tp:taxon-name-part taxon-name-part-type="species" reg="puma">puma</tp:taxon-name-part></tp:taxon-name></italic> sp. n. <bold>a</bold> dorsal view <bold>b</bold> ventral view <bold>c</bold> dorsal view <bold>d</bold> ventral view.</p></caption><graphic xmlns:xlink="http://www.w3.org/1999/xlink" xlink:href="zookeys-736-001-g014.jpg" position="float" orientation="portrait" xlink:type="simple" id="oo_184915.jpg"/></fig><fig id="F15" position="float" orientation="portrait"><label>Figure 15.</label><caption><p>
                  <italic><tp:taxon-name><tp:taxon-name-part taxon-name-part-type="genus" reg="Rueckeria">Rueckeria</tp:taxon-name-part> <tp:taxon-name-part taxon-name-part-type="species" reg="ocelotl">ocelotl</tp:taxon-name-part></tp:taxon-name></italic> sp. n. <bold>a</bold> dorsal view <bold>b</bold> ventral view.</p></caption><graphic xmlns:xlink="http://www.w3.org/1999/xlink" xlink:href="zookeys-736-001-g015.jpg" position="float" orientation="portrait" xlink:type="simple" id="oo_184916.jpg"/></fig><fig id="F16" position="float" orientation="portrait"><label>Figure 16.</label><caption><p>
                  <italic><tp:taxon-name><tp:taxon-name-part taxon-name-part-type="genus" reg="Rueckeria">Rueckeria</tp:taxon-name-part> <tp:taxon-name-part taxon-name-part-type="species" reg="inecol">inecol</tp:taxon-name-part></tp:taxon-name></italic> sp. n. <bold>a</bold> dorsal view of head <bold>b</bold> ventral view of head <bold>c</bold> pronotum <bold>d</bold> antero-lateral corner of elytron <bold>e</bold> pro-, meso-, and metaventrite <bold>f</bold> abdominal ventrites.</p></caption><graphic xmlns:xlink="http://www.w3.org/1999/xlink" xlink:href="zookeys-736-001-g016.jpg" position="float" orientation="portrait" xlink:type="simple" id="oo_184917.jpg"/></fig><fig id="F17" position="float" orientation="portrait"><label>Figure 17.</label><caption><p>
                  <italic><tp:taxon-name><tp:taxon-name-part taxon-name-part-type="genus" reg="Rueckeria">Rueckeria</tp:taxon-name-part> <tp:taxon-name-part taxon-name-part-type="species" reg="nigrileonis">nigrileonis</tp:taxon-name-part></tp:taxon-name></italic> sp. n. <bold>a</bold> ventral view of head <bold>b</bold> pronotum <bold>c</bold> antero-lateral corner of elytron <bold>d</bold> protarsus <bold>e</bold> pro-, meso- and metaventrite <bold>f</bold> abdominal ventrites.</p></caption><graphic xmlns:xlink="http://www.w3.org/1999/xlink" xlink:href="zookeys-736-001-g017.jpg" position="float" orientation="portrait" xlink:type="simple" id="oo_184918.jpg"/></fig><fig id="F18" position="float" orientation="portrait"><label>Figure 18.</label><caption><p>
                  <italic><tp:taxon-name><tp:taxon-name-part taxon-name-part-type="genus" reg="Rueckeria">Rueckeria</tp:taxon-name-part> <tp:taxon-name-part taxon-name-part-type="species" reg="ocelotl">ocelotl</tp:taxon-name-part></tp:taxon-name></italic> sp. n. <bold>a</bold> ventral view of head <bold>b</bold> pronotum <bold>c</bold> antenna <bold>d</bold> posterolateral corner of pronotum and antero-lateral corner of elytron <bold>e</bold> details of elytral surface in anterior half <bold>f</bold> pro-, meso- and metaventrite <bold>g</bold> abdominal ventrites.</p></caption><graphic xmlns:xlink="http://www.w3.org/1999/xlink" xlink:href="zookeys-736-001-g018.jpg" position="float" orientation="portrait" xlink:type="simple" id="oo_184919.jpg"/></fig><fig id="F19" position="float" orientation="portrait"><label>Figure 19.</label><caption><p>
                  <italic><tp:taxon-name><tp:taxon-name-part taxon-name-part-type="genus" reg="Rueckeria">Rueckeria</tp:taxon-name-part> <tp:taxon-name-part taxon-name-part-type="species" reg="puma">puma</tp:taxon-name-part></tp:taxon-name></italic> sp. n. <bold>a</bold> dorsal view of head <bold>b</bold> ventral view of head <bold>c</bold> antenna <bold>d</bold> latero-dorsal view of eye <bold>e</bold> pronotum <bold>f</bold> pro-, meso- and metaventrite <bold>g</bold> abdominal ventrites.</p></caption><graphic xmlns:xlink="http://www.w3.org/1999/xlink" xlink:href="zookeys-736-001-g019.jpg" position="float" orientation="portrait" xlink:type="simple" id="oo_184920.jpg"/></fig><fig id="F20" position="float" orientation="portrait"><label>Figure 20.</label><caption><p>
                  <italic><tp:taxon-name><tp:taxon-name-part taxon-name-part-type="genus" reg="Rueckeria">Rueckeria</tp:taxon-name-part> <tp:taxon-name-part taxon-name-part-type="species" reg="skelleyi">skelleyi</tp:taxon-name-part></tp:taxon-name></italic> sp. n. <bold>a</bold> ventral view of head <bold>b</bold> pronotum <bold>c</bold> posterolateral corner of pronotum <bold>d</bold> pro-, meso- and metaventrite.</p></caption><graphic xmlns:xlink="http://www.w3.org/1999/xlink" xlink:href="zookeys-736-001-g020.jpg" position="float" orientation="portrait" xlink:type="simple" id="oo_184921.jpg"/></fig><fig id="F21" position="float" orientation="portrait"><label>Figure 21.</label><caption><p>
                  <italic><tp:taxon-name><tp:taxon-name-part taxon-name-part-type="genus" reg="Lycoperdinella">Lycoperdinella</tp:taxon-name-part></tp:taxon-name></italic> and <italic><tp:taxon-name><tp:taxon-name-part taxon-name-part-type="genus" reg="Rueckeria">Rueckeria</tp:taxon-name-part></tp:taxon-name></italic> species distribution map. (<bold>green</bold>) <italic><tp:taxon-name><tp:taxon-name-part taxon-name-part-type="genus" reg="Rueckeria">R.</tp:taxon-name-part> <tp:taxon-name-part taxon-name-part-type="species" reg="skelleyi">skelleyi</tp:taxon-name-part></tp:taxon-name></italic> sp. n. (<bold>red</bold>) <italic><tp:taxon-name><tp:taxon-name-part taxon-name-part-type="genus" reg="Rueckeria">R.</tp:taxon-name-part> <tp:taxon-name-part taxon-name-part-type="species" reg="puma">puma</tp:taxon-name-part></tp:taxon-name></italic> sp. n. (<bold>yellow</bold>) <italic><tp:taxon-name><tp:taxon-name-part taxon-name-part-type="genus" reg="Rueckeria">R.</tp:taxon-name-part> <tp:taxon-name-part taxon-name-part-type="species" reg="ocelotl">ocelotl</tp:taxon-name-part></tp:taxon-name></italic> sp. n. (<bold>dark blue</bold>) <italic><tp:taxon-name><tp:taxon-name-part taxon-name-part-type="genus" reg="Rueckeria">R.</tp:taxon-name-part> <tp:taxon-name-part taxon-name-part-type="species" reg="inecol">inecol</tp:taxon-name-part></tp:taxon-name></italic> sp. n. (<bold>orange</bold>) <italic><tp:taxon-name><tp:taxon-name-part taxon-name-part-type="genus" reg="Rueckeria">R.</tp:taxon-name-part> <tp:taxon-name-part taxon-name-part-type="species" reg="nigrileonis">nigrileonis</tp:taxon-name-part></tp:taxon-name></italic> sp. n. (<bold>pale blue</bold>) <italic><tp:taxon-name><tp:taxon-name-part taxon-name-part-type="genus" reg="Lycoperdinella">L.</tp:taxon-name-part> <tp:taxon-name-part taxon-name-part-type="species" reg="subcaeca">subcaeca</tp:taxon-name-part></tp:taxon-name></italic> Champion (<bold>purple</bold>) <italic><tp:taxon-name><tp:taxon-name-part taxon-name-part-type="genus" reg="Lycoperdinella">L.</tp:taxon-name-part> <tp:taxon-name-part taxon-name-part-type="species" reg="boliviensis">boliviensis</tp:taxon-name-part></tp:taxon-name></italic> sp. n.</p></caption><graphic xmlns:xlink="http://www.w3.org/1999/xlink" xlink:href="zookeys-736-001-g021.jpg" position="float" orientation="portrait" xlink:type="simple" id="oo_184922.jpg"/></fig></tp:treatment-sec></tp:taxon-treatment>
