# Supplementary material for: On Neotropical Merophysiinae with descriptions of a new genus and new species (Coleoptera, Endomychidae)
Source: Zookeys. 2018 Feb 8;(736):1–41. doi: 10.3897/zookeys.736.21628 (PMC5904490; doi:10.3897/zookeys.736.21628)
Supplement: XML Treatment for Rueckeria inecol [file zookeys.736.21628-treatment5.xml]

<!DOCTYPE tp:taxon-treatment
  PUBLIC "-//TaxonX//DTD Taxonomic Treatment Publishing DTD v0 20100105//EN" "tax-treatment-NSO.dtd">
<tp:taxon-treatment xmlns:tp="http://www.plazi.org/taxpub"><tp:treatment-meta><kwd-group><label>Taxon classification</label><kwd><named-content xmlns:xlink="http://www.w3.org/1999/xlink" content-type="kingdom">Animalia</named-content></kwd><kwd><named-content xmlns:xlink="http://www.w3.org/1999/xlink" content-type="order">Coleoptera</named-content></kwd><kwd><named-content xmlns:xlink="http://www.w3.org/1999/xlink" content-type="family">Endomychidae</named-content></kwd></kwd-group><mixed-citation publication-type="journal"><person-group><name><surname>Arriaga-Varela</surname><given-names>Emmanuel</given-names></name><name><surname>Tomaszewska</surname><given-names>Wioletta</given-names></name><name><surname>Huo</surname><given-names>Lizhi</given-names></name><name><surname>Seidel</surname><given-names>Matthias</given-names></name></person-group><article-title>On Neotropical <tp:taxon-name><tp:taxon-name-part taxon-name-part-type="subfamily">Merophysiinae</tp:taxon-name-part></tp:taxon-name> with descriptions of a new genus and new species (<tp:taxon-name><tp:taxon-name-part taxon-name-part-type="order">Coleoptera</tp:taxon-name-part></tp:taxon-name>, <tp:taxon-name><tp:taxon-name-part taxon-name-part-type="family">Endomychidae</tp:taxon-name-part></tp:taxon-name>)</article-title><source>Zookeys</source><day>8</day><month>2</month><year>2018</year><volume>2018</volume><issue>736</issue><fpage>1</fpage><lpage>41</lpage><pub-id pub-id-type="doi">10.3897/zookeys.736.21628</pub-id></mixed-citation></tp:treatment-meta><tp:nomenclature><tp:taxon-name>
              <tp:taxon-name-part taxon-name-part-type="genus" reg="Rueckeria">Rueckeria</tp:taxon-name-part>
              <tp:taxon-name-part taxon-name-part-type="species" reg="inecol">inecol</tp:taxon-name-part>
              <object-id xmlns:xlink="http://www.w3.org/1999/xlink" content-type="zoobank" xlink:type="simple">http://zoobank.org/2117C9E1-B350-4299-81DB-19C098A9D9AB</object-id>
            </tp:taxon-name><tp:taxon-status xmlns:xlink="http://www.w3.org/1999/xlink" xlink:type="simple">sp. n.</tp:taxon-status><xref ref-type="fig" rid="F7">Figs 7a–b, e–k</xref><xref ref-type="fig" rid="F8">, 8</xref><xref ref-type="fig" rid="F13">, 13a–b</xref><xref ref-type="fig" rid="F16">, 16</xref></tp:nomenclature><tp:treatment-sec sec-type="etymology" id="SECID0EHJBG"><title>Etymology.</title><p>The name of the new species is dedicated to our colleagues in INECOL (The Institute of Ecology, Xalapa, Mexico), institution where the project within most specimens of this species were collected was held. Noun in apposition.</p></tp:treatment-sec><tp:treatment-sec sec-type="Differential diagnosis" id="SECID0EMJBG"><title>Differential diagnosis.</title><p>
              <italic><tp:taxon-name><tp:taxon-name-part taxon-name-part-type="genus" reg="Rueckeria">Rueckeria</tp:taxon-name-part> <tp:taxon-name-part taxon-name-part-type="species" reg="inecol">inecol</tp:taxon-name-part></tp:taxon-name></italic> is similar to <italic><tp:taxon-name><tp:taxon-name-part taxon-name-part-type="genus" reg="Rueckeria">R.</tp:taxon-name-part> <tp:taxon-name-part taxon-name-part-type="species" reg="skelleyi">skelleyi</tp:taxon-name-part></tp:taxon-name></italic> and <italic><tp:taxon-name><tp:taxon-name-part taxon-name-part-type="genus" reg="Rueckeria">R.</tp:taxon-name-part> <tp:taxon-name-part taxon-name-part-type="species" reg="ocelotl">ocelotl</tp:taxon-name-part></tp:taxon-name></italic> spp. n., by having the body completely brown and the abdominal ventrite 1 with irregularly rounded postcoxal lines (Fig. <xref ref-type="fig" rid="F16">16f</xref>). However, it can be distinguished by the basal pronotal pores present (Fig. <xref ref-type="fig" rid="F16">16c</xref>) (not perforated in <italic><tp:taxon-name><tp:taxon-name-part taxon-name-part-type="genus" reg="Rueckeria">R.</tp:taxon-name-part> <tp:taxon-name-part taxon-name-part-type="species" reg="skelleyi">skelleyi</tp:taxon-name-part></tp:taxon-name></italic>), mentum subquadrate (Fig. <xref ref-type="fig" rid="F16">16b</xref>) and pronotal lateral margins nearly smooth (Fig. <xref ref-type="fig" rid="F16">16c</xref>) (mentum subhexagonal and pronotal margins weakly crenulate in <italic><tp:taxon-name><tp:taxon-name-part taxon-name-part-type="genus" reg="Rueckeria">R.</tp:taxon-name-part> <tp:taxon-name-part taxon-name-part-type="species" reg="ocelotl">ocelotl</tp:taxon-name-part></tp:taxon-name></italic>), and by the features of the aedeagus (Fig. <xref ref-type="fig" rid="F8">8d–f</xref>), with the tegmen about as long as the median lobe, with the sides parallel, and the median lobe widening apically.</p></tp:treatment-sec><tp:treatment-sec sec-type="description" id="SECID0E4LBG"><title>Description.</title><p>Length 1.90–2.17 mm, width 1.00–1.05 mm, height 0.62–0.67 mm; body elongate-oval, weakly convex, 2.07–2.34 times as long as wide, 3.32–3.36 time as long as high (Figs <xref ref-type="fig" rid="F8">8a–c</xref>, <xref ref-type="fig" rid="F13">13a, b</xref>). Surfaces shiny; sparsely covered with short, decumbent golden setae. Color reddish brown with yellowish brown antennae and legs. Head with interocular distance 0.77 times as wide as head including eyes (Fig. <xref ref-type="fig" rid="F16">16a, b</xref>). Eyes small, composed of 16 facets. Antenna moderately long and slender (Fig. <xref ref-type="fig" rid="F7">7e</xref>), 0.86 times as long as head and pronotum combined; scape as long as wide, 1.7 times as long as pedicel; pedicel 1.8 times longer than wide; antennomeres 3–5, each 1.42 times as long as wide, 0.7 times as long as pedicel; antennomeres 6–8, 1.2 times as long as wide and 0.5 times as long as pedicel; antennomere 9, 1.33 times as long as wide, 0.55 times as long as pedicel; terminal antennomere inflated, asymmetrical, 2.2 times longer at longer margin than pedicel, longer margin 1.28 times as long as lateral one, apical margin concave. Mentum subquadrate, with straight anterior margin (Fig. <xref ref-type="fig" rid="F16">16b</xref>).</p><p>Pronotum weakly transverse (Fig. <xref ref-type="fig" rid="F16">16c</xref>), 0.75–0.80 times as long as wide, 1.55 times as wide as head, 1.05–1.06 times wider at widest part than at base, widest at anterior fourth, convex at mid length; front angles rounded, weakly produced, mar<!--PageBreak-->gins slightly sinuate, narrowing at basal third; lateral margins narrowly bordered, edges nearly smooth; hind angles right-angled to weakly obtuse, rounded at tips. Anterior half of disc without impressions. Longitudinal, lateral sulci weakly convergent, almost reaching anterior 2/5; basal lateral pores present, connected by deep, faintly defined transversal sulcus, posterior transverse sulcus (near posterior margin) provided with foveate punctures; area between transverse sulci convex. Prosternal process moderately widely separates front coxae (Fig. <xref ref-type="fig" rid="F16">16e</xref>), weakly widening posteriad, its apical width 0.85 times length of procoxae.</p><!--PageBreak--><p>Elytra 1.25–1.32 mm long, 1.24–1.28 times as long as wide; 2.37–2.50 times as long and 1.44–1.53 times as wide as pronotum; widest at basal fourth, then continuously strongly converging to rounded apex. Punctation composed of widely spaced small setiferous punctures and slightly larger, shallow foveate punctures (Fig. <xref ref-type="fig" rid="F16">16d</xref>). Metaventrite with postcoxal longitudinal ridges reaching shortly before anterior 2/5 (Fig. <xref ref-type="fig" rid="F16">16e</xref>).</p><p>Legs moderately long. Femora very narrow at base, then strongly widened at apical half. Tibiae moderately narrow, continuously widening to apex. Metatibia very narrow, continuously widening apically, 0.31–0.36 times as long as elytra; metatarsus long, 0.66 times as long as metatibia.</p><p>Abdomen with ventrite 1 slightly shorter than metaventrite and almost as long as three following ventrites combined (Figs <xref ref-type="fig" rid="F7">7k</xref>, <xref ref-type="fig" rid="F16">16f</xref>); postcoxal lines on ventrite 1 irregularly rounded, reaching about 1/3 length of ventrite.</p><p>Male genital segment with sternite emarginate apically and acuminately rounded at its base (Fig. <xref ref-type="fig" rid="F7">7g</xref>). Tegmen large, parallel sided, approx. as long as median lobe; tegminal strut short. Median lobe cylindrical, distinctly curved at base, weakly narrowing apically, with apex gently rounded (Fig. <xref ref-type="fig" rid="F8">8d–f</xref>).</p><p>Female genitalia with narrow coxites, with moderately large styli bearing two apical setae; spermatheca elongate (Fig. <xref ref-type="fig" rid="F8">8g</xref>).</p><fig id="F13" position="float" orientation="portrait"><label>Figure 13.</label><caption><p>
                  <italic><tp:taxon-name><tp:taxon-name-part taxon-name-part-type="genus" reg="Rueckeria">Rueckeria</tp:taxon-name-part></tp:taxon-name></italic> species <bold>a–b</bold> <italic><tp:taxon-name><tp:taxon-name-part taxon-name-part-type="genus" reg="Rueckeria">Rueckeria</tp:taxon-name-part> <tp:taxon-name-part taxon-name-part-type="species" reg="inecol">inecol</tp:taxon-name-part></tp:taxon-name></italic> sp. n. <bold>c–d</bold> <italic><tp:taxon-name><tp:taxon-name-part taxon-name-part-type="genus" reg="Rueckeria">Rueckeria</tp:taxon-name-part> <tp:taxon-name-part taxon-name-part-type="species" reg="skelleyi">skelleyi</tp:taxon-name-part></tp:taxon-name></italic> sp. n. <bold>a</bold> dorsal view <bold>b</bold> ventral view <bold>c</bold> dorsal view <bold>d</bold> ventral view.</p></caption><graphic xmlns:xlink="http://www.w3.org/1999/xlink" xlink:href="zookeys-736-001-g013.jpg" position="float" orientation="portrait" xlink:type="simple" id="oo_184914.jpg"/></fig></tp:treatment-sec><tp:treatment-sec sec-type="type material" id="SECID0E6PBG"><title>Type material.</title><p>
              <bold>Holotype male</bold>, <bold>MEXICO</bold>, “Mexico: Veracruz Trucha Feliz, 1 km SW of Rancho Viejo (W of Xalapa) <named-content xmlns:xlink="http://www.w3.org/1999/xlink" content-type="dwc:verbatimCoordinates" xlink:type="simple"><named-content content-type="geo-json" specific-use="{&#34;type&#34;:&#34;Point&#34;,&#34;coordinates&#34;:[-96.985000,19.518333]}" id="NCID0EMQBG" xlink:type="simple">19°31.1'N 96°59.1'W</named-content></named-content>; 1445 m 9.ix.2016; Alvarado, Arriaga, Fikáček &amp; Seidel lgt. 2016-MX15 / sifting of accummulations of leaf litter in small pieces of riverside forest” (<named-content xmlns:xlink="http://www.w3.org/1999/xlink" content-type="dwc:institutional_code" xlink:type="simple">NMPC</named-content>).)<bold>Paratypes</bold>, “MEXICO: Veracruz, Coatepec, Reserva La Cortadura, 12 km NW Coatepec town. 1900-2000 m fragmented cloud forest. Sifted leaf litter, Berlese funnel. 20.VI.2012. F. Alvarado &amp; R. Madrigal” (1 male: <abbrev xmlns:xlink="http://www.w3.org/1999/xlink" content-type="institution" xlink:title="Institute of Ecology, Xalapa, Mexico" id="ABBRID0EYQBG" xlink:type="simple">IEXA</abbrev>; 1 male: <named-content xmlns:xlink="http://www.w3.org/1999/xlink" content-type="dwc:institutional_code" xlink:type="simple">CNIN</named-content>; 1 female: <abbrev xmlns:xlink="http://www.w3.org/1999/xlink" content-type="institution" xlink:title="Institute of Ecology, Xalapa, Mexico" id="ABBRID0ECRBG" xlink:type="simple">IEXA</abbrev>); “Mexico: Veracruz. Tlalnehuayocan, Rio Pixquiac, Fragmented cloud forest, 1522 m, <named-content xmlns:xlink="http://www.w3.org/1999/xlink" content-type="dwc:verbatimCoordinates" xlink:type="simple"><named-content content-type="geo-json" specific-use="{&#34;type&#34;:&#34;Point&#34;,&#34;coordinates&#34;:[-96.997778,19.546944]}" id="NCID0EKRBG" xlink:type="simple">19°32'49"N 96°59'52"W</named-content></named-content>, 5.V.2013, Leg. E. Arriaga, F. Alvarado &amp; R. Madrigal.” (1 female: <abbrev xmlns:xlink="http://www.w3.org/1999/xlink" content-type="institution" xlink:title="Museum and Institute of Zoology PAS, Warszawa, Poland" id="ABBRID0EPRBG" xlink:type="simple">MIZ</abbrev>).</p></tp:treatment-sec><tp:treatment-sec sec-type="distribution" id="SECID0EURBG"><title>Distribution.</title><p>Mexico: Veracruz (Fig. <xref ref-type="fig" rid="F21">21</xref>).</p></tp:treatment-sec><tp:treatment-sec><!--Section generated to contain objects referenced in tp:taxon-treatment.--><fig id="F7" position="float" orientation="portrait"><label>Figure 7.</label><caption><p>
                  <italic><tp:taxon-name><tp:taxon-name-part taxon-name-part-type="genus" reg="Rueckeria">Rueckeria</tp:taxon-name-part></tp:taxon-name></italic> gen. n. and spp. n. <bold>a–b</bold>, <bold>e–k</bold> <italic><tp:taxon-name><tp:taxon-name-part taxon-name-part-type="genus" reg="Rueckeria">Rueckeria</tp:taxon-name-part> <tp:taxon-name-part taxon-name-part-type="species" reg="inecol">inecol</tp:taxon-name-part></tp:taxon-name></italic> sp. n. <bold>c–d</bold> <italic><tp:taxon-name><tp:taxon-name-part taxon-name-part-type="genus" reg="Rueckeria">Rueckeria</tp:taxon-name-part> <tp:taxon-name-part taxon-name-part-type="species" reg="nigrileonis">nigrileonis</tp:taxon-name-part></tp:taxon-name></italic> sp. n. <bold>a</bold> labrum <bold>b</bold> maxilla <bold>c</bold> mandible <bold>d</bold> labium <bold>e</bold> ventral view of head with bucal parts removed <bold>f</bold> meso- and metaventrite <bold>g</bold> Male genital segment <bold>h</bold> metanotum <bold>i</bold> scutellum <bold>j</bold> mid leg <bold>k</bold> abdominal ventrites.</p></caption><graphic xmlns:xlink="http://www.w3.org/1999/xlink" xlink:href="zookeys-736-001-g007.jpg" position="float" orientation="portrait" xlink:type="simple" id="oo_184908.jpg"/></fig><fig id="F8" position="float" orientation="portrait"><label>Figure 8.</label><caption><p>
                  <italic><tp:taxon-name><tp:taxon-name-part taxon-name-part-type="genus" reg="Rueckeria">Rueckeria</tp:taxon-name-part> <tp:taxon-name-part taxon-name-part-type="species" reg="inecol">inecol</tp:taxon-name-part></tp:taxon-name></italic> sp. n. <bold>a</bold> dorsal habitus <bold>b</bold> ventral habitus <bold>c</bold> lateral habitus <bold>d</bold> lateral view of aedeagus <bold>e</bold> dorsal view of aedeagus <bold>f</bold> ventral view of aedeagus <bold>g</bold> female genitalia.</p></caption><graphic xmlns:xlink="http://www.w3.org/1999/xlink" xlink:href="zookeys-736-001-g008.jpg" position="float" orientation="portrait" xlink:type="simple" id="oo_184909.jpg"/></fig><fig id="F16" position="float" orientation="portrait"><label>Figure 16.</label><caption><p>
                  <italic><tp:taxon-name><tp:taxon-name-part taxon-name-part-type="genus" reg="Rueckeria">Rueckeria</tp:taxon-name-part> <tp:taxon-name-part taxon-name-part-type="species" reg="inecol">inecol</tp:taxon-name-part></tp:taxon-name></italic> sp. n. <bold>a</bold> dorsal view of head <bold>b</bold> ventral view of head <bold>c</bold> pronotum <bold>d</bold> antero-lateral corner of elytron <bold>e</bold> pro-, meso-, and metaventrite <bold>f</bold> abdominal ventrites.</p></caption><graphic xmlns:xlink="http://www.w3.org/1999/xlink" xlink:href="zookeys-736-001-g016.jpg" position="float" orientation="portrait" xlink:type="simple" id="oo_184917.jpg"/></fig><fig id="F21" position="float" orientation="portrait"><label>Figure 21.</label><caption><p>
                  <italic><tp:taxon-name><tp:taxon-name-part taxon-name-part-type="genus" reg="Lycoperdinella">Lycoperdinella</tp:taxon-name-part></tp:taxon-name></italic> and <italic><tp:taxon-name><tp:taxon-name-part taxon-name-part-type="genus" reg="Rueckeria">Rueckeria</tp:taxon-name-part></tp:taxon-name></italic> species distribution map. (<bold>green</bold>) <italic><tp:taxon-name><tp:taxon-name-part taxon-name-part-type="genus" reg="Rueckeria">R.</tp:taxon-name-part> <tp:taxon-name-part taxon-name-part-type="species" reg="skelleyi">skelleyi</tp:taxon-name-part></tp:taxon-name></italic> sp. n. (<bold>red</bold>) <italic><tp:taxon-name><tp:taxon-name-part taxon-name-part-type="genus" reg="Rueckeria">R.</tp:taxon-name-part> <tp:taxon-name-part taxon-name-part-type="species" reg="puma">puma</tp:taxon-name-part></tp:taxon-name></italic> sp. n. (<bold>yellow</bold>) <italic><tp:taxon-name><tp:taxon-name-part taxon-name-part-type="genus" reg="Rueckeria">R.</tp:taxon-name-part> <tp:taxon-name-part taxon-name-part-type="species" reg="ocelotl">ocelotl</tp:taxon-name-part></tp:taxon-name></italic> sp. n. (<bold>dark blue</bold>) <italic><tp:taxon-name><tp:taxon-name-part taxon-name-part-type="genus" reg="Rueckeria">R.</tp:taxon-name-part> <tp:taxon-name-part taxon-name-part-type="species" reg="inecol">inecol</tp:taxon-name-part></tp:taxon-name></italic> sp. n. (<bold>orange</bold>) <italic><tp:taxon-name><tp:taxon-name-part taxon-name-part-type="genus" reg="Rueckeria">R.</tp:taxon-name-part> <tp:taxon-name-part taxon-name-part-type="species" reg="nigrileonis">nigrileonis</tp:taxon-name-part></tp:taxon-name></italic> sp. n. (<bold>pale blue</bold>) <italic><tp:taxon-name><tp:taxon-name-part taxon-name-part-type="genus" reg="Lycoperdinella">L.</tp:taxon-name-part> <tp:taxon-name-part taxon-name-part-type="species" reg="subcaeca">subcaeca</tp:taxon-name-part></tp:taxon-name></italic> Champion (<bold>purple</bold>) <italic><tp:taxon-name><tp:taxon-name-part taxon-name-part-type="genus" reg="Lycoperdinella">L.</tp:taxon-name-part> <tp:taxon-name-part taxon-name-part-type="species" reg="boliviensis">boliviensis</tp:taxon-name-part></tp:taxon-name></italic> sp. n.</p></caption><graphic xmlns:xlink="http://www.w3.org/1999/xlink" xlink:href="zookeys-736-001-g021.jpg" position="float" orientation="portrait" xlink:type="simple" id="oo_184922.jpg"/></fig></tp:treatment-sec></tp:taxon-treatment>
