# Supplementary material for: On Neotropical Merophysiinae with descriptions of a new genus and new species (Coleoptera, Endomychidae)
Source: Zookeys. 2018 Feb 8;(736):1–41. doi: 10.3897/zookeys.736.21628 (PMC5904490; doi:10.3897/zookeys.736.21628)
Supplement: XML Treatment for Rueckeria skelleyi [file zookeys.736.21628-treatment8.xml]

<!DOCTYPE tp:taxon-treatment
  PUBLIC "-//TaxonX//DTD Taxonomic Treatment Publishing DTD v0 20100105//EN" "tax-treatment-NSO.dtd">
<tp:taxon-treatment xmlns:tp="http://www.plazi.org/taxpub"><tp:treatment-meta><kwd-group><label>Taxon classification</label><kwd><named-content xmlns:xlink="http://www.w3.org/1999/xlink" content-type="kingdom">Animalia</named-content></kwd><kwd><named-content xmlns:xlink="http://www.w3.org/1999/xlink" content-type="order">Coleoptera</named-content></kwd><kwd><named-content xmlns:xlink="http://www.w3.org/1999/xlink" content-type="family">Endomychidae</named-content></kwd></kwd-group><mixed-citation publication-type="journal"><person-group><name><surname>Arriaga-Varela</surname><given-names>Emmanuel</given-names></name><name><surname>Tomaszewska</surname><given-names>Wioletta</given-names></name><name><surname>Huo</surname><given-names>Lizhi</given-names></name><name><surname>Seidel</surname><given-names>Matthias</given-names></name></person-group><article-title>On Neotropical <tp:taxon-name><tp:taxon-name-part taxon-name-part-type="subfamily">Merophysiinae</tp:taxon-name-part></tp:taxon-name> with descriptions of a new genus and new species (<tp:taxon-name><tp:taxon-name-part taxon-name-part-type="order">Coleoptera</tp:taxon-name-part></tp:taxon-name>, <tp:taxon-name><tp:taxon-name-part taxon-name-part-type="family">Endomychidae</tp:taxon-name-part></tp:taxon-name>)</article-title><source>Zookeys</source><day>8</day><month>2</month><year>2018</year><volume>2018</volume><issue>736</issue><fpage>1</fpage><lpage>41</lpage><pub-id pub-id-type="doi">10.3897/zookeys.736.21628</pub-id></mixed-citation></tp:treatment-meta><tp:nomenclature><tp:taxon-name>
              <tp:taxon-name-part taxon-name-part-type="genus" reg="Rueckeria">Rueckeria</tp:taxon-name-part>
              <tp:taxon-name-part taxon-name-part-type="species" reg="skelleyi">skelleyi</tp:taxon-name-part>
              <object-id xmlns:xlink="http://www.w3.org/1999/xlink" content-type="zoobank" xlink:type="simple">http://zoobank.org/DB845616-B120-457B-842D-5A25C9A759CB</object-id>
            </tp:taxon-name><tp:taxon-status xmlns:xlink="http://www.w3.org/1999/xlink" xlink:type="simple">sp. n.</tp:taxon-status><xref ref-type="fig" rid="F12">Figs 12</xref><xref ref-type="fig" rid="F13">, 13c, d</xref><xref ref-type="fig" rid="F20">, 20</xref><!--PageBreak--></tp:nomenclature><tp:treatment-sec sec-type="etymology" id="SECID0EQEAI"><title>Etymology.</title><p>The name of the new species is dedicated to our colleague Dr. Paul Skelley, the curator of the entomology collection in <named-content xmlns:xlink="http://www.w3.org/1999/xlink" content-type="dwc:institutional_code" xlink:type="simple">FSCA</named-content>, where the holotype of this species was found during a visit of EA-V and WT in this collection.</p></tp:treatment-sec><tp:treatment-sec sec-type="Differential diagnosis" id="SECID0E2EAI"><title>Differential diagnosis.</title><p>
              <italic><tp:taxon-name><tp:taxon-name-part taxon-name-part-type="genus" reg="Rueckeria">Rueckeria</tp:taxon-name-part> <tp:taxon-name-part taxon-name-part-type="species" reg="skelleyi">skelleyi</tp:taxon-name-part></tp:taxon-name></italic> is similar to <italic><tp:taxon-name><tp:taxon-name-part taxon-name-part-type="genus" reg="Rueckeria">R.</tp:taxon-name-part> <tp:taxon-name-part taxon-name-part-type="species" reg="inecol">inecol</tp:taxon-name-part></tp:taxon-name></italic> and <italic><tp:taxon-name><tp:taxon-name-part taxon-name-part-type="genus" reg="Rueckeria">R.</tp:taxon-name-part> <tp:taxon-name-part taxon-name-part-type="species" reg="ocelotl">ocelotl</tp:taxon-name-part></tp:taxon-name></italic> spp. n, by the body completely brown and the abdominal ventrite 1 with irregularly rounded postcoxal lines. However it can be distinguished by the basal lateral pores not perforated as in the other species (Fig. <xref ref-type="fig" rid="F20">20c</xref>), mentum subrectangular and pronotal lateral margins smooth (Fig. <xref ref-type="fig" rid="F20">20c</xref>) (mentum subhexagonal and pronotal margins weakly crenulate in <italic><tp:taxon-name><tp:taxon-name-part taxon-name-part-type="genus" reg="Rueckeria">R.</tp:taxon-name-part> <tp:taxon-name-part taxon-name-part-type="species" reg="ocelotl">ocelotl</tp:taxon-name-part></tp:taxon-name></italic>), and by the features of the aedeagus (Fig. <xref ref-type="fig" rid="F12">12d–f</xref>): tegmen markedly longer than the median lobe which is widened at base and provided with an additional acute process ventrally.</p></tp:treatment-sec><tp:treatment-sec sec-type="description" id="SECID0EZGAI"><title>Description.</title><p>Length 1.50 mm, width 0.64 mm, height 0.43 mm; body elongate-oval, weakly convex, 2.35 times as long as wide, 3.32–3.50 times as long as high (Figs <xref ref-type="fig" rid="F12">12a–c</xref>, <xref ref-type="fig" rid="F13">13c, d</xref>). Surfaces shiny, sparsely covered by short, decumbent golden setae. Color reddish brown with yellowish brown antennae and legs.</p><!--PageBreak--><p>Head with interocular distance 0.80 times as wide as the head including eyes. Eyes small, composed of approximately 16 facets. Antenna moderately long and slender, 0.75 times as long as the head and pronotum combined; scape 1.20 times as long as wide, 1.16 times as long as pedicel; pedicel 1.5 times longer than wide; third antennomere 1.8 times as long as wide, 0.83 times as long as pedicel; antennomeres 4–7, 1.4 times as long as wide and 0.5 times as long as pedicel; antennomeres 8–9 as long as wide, 0.7 times as long as pedicel; terminal antennomere inflated, asymmetrical, 3.0 times longer at longer margin than pedicel, longer margin 1.32 times longer than lateral one, apical margin truncate. Mentum subquadrate, very weakly produced anteriorly in middle of anterior margin (Fig. <xref ref-type="fig" rid="F20">20a</xref>).</p><!--PageBreak--><p>Pronotum weakly transverse (Fig. <xref ref-type="fig" rid="F20">20a</xref>), 0.76 times as long as wide, 1.4 times as wide as head, 1.07 times wider at widest part than at base, widest at anterior fourth, rather convex at mid length; front angles rounded, weakly produced, margins slightly <!--PageBreak--><!--PageBreak-->sinuate, narrowing at basal third; margins narrowly bordered, weakly crenulate; hind angles right-angled (Fig. <xref ref-type="fig" rid="F20">20c</xref>), rounded at tips. Anterior half of disc without impressions. Longitudinal sulci weakly convergent, almost reaching apical 2/5; basal lateral pores not perforated (Fig. <xref ref-type="fig" rid="F20">20c</xref>), just present as shallow depressions conected by moderately deep, faintly defined transversal sulcus, posterior transverse sulcus shallow provided with large foveate punctures; area between transverse sulci convex. Prosternal process moderately widely separates front coxae, weakly widening posteriad, its apical width 0.75 times the length of procoxae (Fig. <xref ref-type="fig" rid="F20">20d</xref>).</p><p>Elytra 0.85 mm long, 1.40 times as long as wide; 2.43 times as long and 1.34 times as wide as pronotum; widest at basal fourth then continuously strongly converging to rounded apex. Punctation composed of small setiferous punctures and dispersed, slightly larger, shallow foveate punctures.</p><p>Legs moderately long. Femora very narrow at base, then strongly widened at apical half. Tibiae moderately narrow, continuously widening to apex. Metatibia very narrow, straight, continuously widening apically, 0.31–0.36 times as long as elytra; metatarsus very long, 0.66 times as long as metatibia.</p><p>Abdomen with ventrite 1 slightly shorter than metaventrite and almost as long as three following ventrites combined; postcoxal lines on ventrite 1 reaching about half length of ventrite, irregularly rounded. Ventrite 5 arcuate apically.</p><p>Male genital segment with sternite rounded apically, basal margin acuminately rounded. Tegmen large, distinctly longer than median lobe, parallel sided, weakly curved in lateral view, apex rounded; tegminal strut indistinct. Median lobe widened and with additional acute ventral process near base, then strongly narrowing to markedly acute apex (Fig. <xref ref-type="fig" rid="F12">12d–f</xref>).</p><p>Female unknown.</p></tp:treatment-sec><tp:treatment-sec sec-type="type material" id="SECID0EOIAI"><title>Type material.</title><p>
              <bold>Holotype</bold>, <bold>male, MEXICO</bold>, “MEXICO: Querétaro; Mpio: San Joaquin, Campo Alegre, <named-content xmlns:xlink="http://www.w3.org/1999/xlink" content-type="dwc:verbatimCoordinates" xlink:type="simple"><named-content content-type="geo-json" specific-use="{&#34;type&#34;:&#34;Point&#34;,&#34;coordinates&#34;:[-99.576389,20.913056]}" id="NCID0E2IAI" xlink:type="simple">20°54'47"N, 99°34'35"W</named-content></named-content>, 8-15-DEC-2013, 2480 m, P. Skelley, P. Kovarik, R. Jones, surface dung pitfall” (<named-content xmlns:xlink="http://www.w3.org/1999/xlink" content-type="dwc:institutional_code" xlink:type="simple">FSCA</named-content>).</p></tp:treatment-sec><tp:treatment-sec sec-type="distribution" id="SECID0EFJAI"><title>Distribution.</title><p>Mexico: Querétaro (Fig. <xref ref-type="fig" rid="F21">21</xref>).</p></tp:treatment-sec><tp:treatment-sec><!--Section generated to contain objects referenced in tp:taxon-treatment.--><fig id="F12" position="float" orientation="portrait"><label>Figure 12.</label><caption><p>
                  <italic><tp:taxon-name><tp:taxon-name-part taxon-name-part-type="genus" reg="Rueckeria">Rueckeria</tp:taxon-name-part> <tp:taxon-name-part taxon-name-part-type="species" reg="skelleyi">skelleyi</tp:taxon-name-part></tp:taxon-name></italic> sp. n. <bold>a</bold> dorsal habitus <bold>b</bold> ventral habitus <bold>c</bold> lateral habitus <bold>d</bold> lateral view of aedeagus <bold>e</bold> dorsal view of aedeagus <bold>f</bold> ventral view of aedeagus <bold>g</bold> abdominal ventrites.</p></caption><graphic xmlns:xlink="http://www.w3.org/1999/xlink" xlink:href="zookeys-736-001-g012.jpg" position="float" orientation="portrait" xlink:type="simple" id="oo_184913.jpg"/></fig><fig id="F13" position="float" orientation="portrait"><label>Figure 13.</label><caption><p>
                  <italic><tp:taxon-name><tp:taxon-name-part taxon-name-part-type="genus" reg="Rueckeria">Rueckeria</tp:taxon-name-part></tp:taxon-name></italic> species <bold>a–b</bold> <italic><tp:taxon-name><tp:taxon-name-part taxon-name-part-type="genus" reg="Rueckeria">Rueckeria</tp:taxon-name-part> <tp:taxon-name-part taxon-name-part-type="species" reg="inecol">inecol</tp:taxon-name-part></tp:taxon-name></italic> sp. n. <bold>c–d</bold> <italic><tp:taxon-name><tp:taxon-name-part taxon-name-part-type="genus" reg="Rueckeria">Rueckeria</tp:taxon-name-part> <tp:taxon-name-part taxon-name-part-type="species" reg="skelleyi">skelleyi</tp:taxon-name-part></tp:taxon-name></italic> sp. n. <bold>a</bold> dorsal view <bold>b</bold> ventral view <bold>c</bold> dorsal view <bold>d</bold> ventral view.</p></caption><graphic xmlns:xlink="http://www.w3.org/1999/xlink" xlink:href="zookeys-736-001-g013.jpg" position="float" orientation="portrait" xlink:type="simple" id="oo_184914.jpg"/></fig><fig id="F20" position="float" orientation="portrait"><label>Figure 20.</label><caption><p>
                  <italic><tp:taxon-name><tp:taxon-name-part taxon-name-part-type="genus" reg="Rueckeria">Rueckeria</tp:taxon-name-part> <tp:taxon-name-part taxon-name-part-type="species" reg="skelleyi">skelleyi</tp:taxon-name-part></tp:taxon-name></italic> sp. n. <bold>a</bold> ventral view of head <bold>b</bold> pronotum <bold>c</bold> posterolateral corner of pronotum <bold>d</bold> pro-, meso- and metaventrite.</p></caption><graphic xmlns:xlink="http://www.w3.org/1999/xlink" xlink:href="zookeys-736-001-g020.jpg" position="float" orientation="portrait" xlink:type="simple" id="oo_184921.jpg"/></fig><fig id="F21" position="float" orientation="portrait"><label>Figure 21.</label><caption><p>
                  <italic><tp:taxon-name><tp:taxon-name-part taxon-name-part-type="genus" reg="Lycoperdinella">Lycoperdinella</tp:taxon-name-part></tp:taxon-name></italic> and <italic><tp:taxon-name><tp:taxon-name-part taxon-name-part-type="genus" reg="Rueckeria">Rueckeria</tp:taxon-name-part></tp:taxon-name></italic> species distribution map. (<bold>green</bold>) <italic><tp:taxon-name><tp:taxon-name-part taxon-name-part-type="genus" reg="Rueckeria">R.</tp:taxon-name-part> <tp:taxon-name-part taxon-name-part-type="species" reg="skelleyi">skelleyi</tp:taxon-name-part></tp:taxon-name></italic> sp. n. (<bold>red</bold>) <italic><tp:taxon-name><tp:taxon-name-part taxon-name-part-type="genus" reg="Rueckeria">R.</tp:taxon-name-part> <tp:taxon-name-part taxon-name-part-type="species" reg="puma">puma</tp:taxon-name-part></tp:taxon-name></italic> sp. n. (<bold>yellow</bold>) <italic><tp:taxon-name><tp:taxon-name-part taxon-name-part-type="genus" reg="Rueckeria">R.</tp:taxon-name-part> <tp:taxon-name-part taxon-name-part-type="species" reg="ocelotl">ocelotl</tp:taxon-name-part></tp:taxon-name></italic> sp. n. (<bold>dark blue</bold>) <italic><tp:taxon-name><tp:taxon-name-part taxon-name-part-type="genus" reg="Rueckeria">R.</tp:taxon-name-part> <tp:taxon-name-part taxon-name-part-type="species" reg="inecol">inecol</tp:taxon-name-part></tp:taxon-name></italic> sp. n. (<bold>orange</bold>) <italic><tp:taxon-name><tp:taxon-name-part taxon-name-part-type="genus" reg="Rueckeria">R.</tp:taxon-name-part> <tp:taxon-name-part taxon-name-part-type="species" reg="nigrileonis">nigrileonis</tp:taxon-name-part></tp:taxon-name></italic> sp. n. (<bold>pale blue</bold>) <italic><tp:taxon-name><tp:taxon-name-part taxon-name-part-type="genus" reg="Lycoperdinella">L.</tp:taxon-name-part> <tp:taxon-name-part taxon-name-part-type="species" reg="subcaeca">subcaeca</tp:taxon-name-part></tp:taxon-name></italic> Champion (<bold>purple</bold>) <italic><tp:taxon-name><tp:taxon-name-part taxon-name-part-type="genus" reg="Lycoperdinella">L.</tp:taxon-name-part> <tp:taxon-name-part taxon-name-part-type="species" reg="boliviensis">boliviensis</tp:taxon-name-part></tp:taxon-name></italic> sp. n.</p></caption><graphic xmlns:xlink="http://www.w3.org/1999/xlink" xlink:href="zookeys-736-001-g021.jpg" position="float" orientation="portrait" xlink:type="simple" id="oo_184922.jpg"/></fig></tp:treatment-sec></tp:taxon-treatment>
