# Supplementary material for: On Neotropical Merophysiinae with descriptions of a new genus and new species (Coleoptera, Endomychidae)
Source: Zookeys. 2018 Feb 8;(736):1–41. doi: 10.3897/zookeys.736.21628 (PMC5904490; doi:10.3897/zookeys.736.21628)
Supplement: XML Treatment for Rueckeria ocelotl [file zookeys.736.21628-treatment9.xml]

<!DOCTYPE tp:taxon-treatment
  PUBLIC "-//TaxonX//DTD Taxonomic Treatment Publishing DTD v0 20100105//EN" "tax-treatment-NSO.dtd">
<tp:taxon-treatment xmlns:tp="http://www.plazi.org/taxpub"><tp:treatment-meta><kwd-group><label>Taxon classification</label><kwd><named-content xmlns:xlink="http://www.w3.org/1999/xlink" content-type="kingdom">Animalia</named-content></kwd><kwd><named-content xmlns:xlink="http://www.w3.org/1999/xlink" content-type="order">Coleoptera</named-content></kwd><kwd><named-content xmlns:xlink="http://www.w3.org/1999/xlink" content-type="family">Endomychidae</named-content></kwd></kwd-group><mixed-citation publication-type="journal"><person-group><name><surname>Arriaga-Varela</surname><given-names>Emmanuel</given-names></name><name><surname>Tomaszewska</surname><given-names>Wioletta</given-names></name><name><surname>Huo</surname><given-names>Lizhi</given-names></name><name><surname>Seidel</surname><given-names>Matthias</given-names></name></person-group><article-title>On Neotropical <tp:taxon-name><tp:taxon-name-part taxon-name-part-type="subfamily">Merophysiinae</tp:taxon-name-part></tp:taxon-name> with descriptions of a new genus and new species (<tp:taxon-name><tp:taxon-name-part taxon-name-part-type="order">Coleoptera</tp:taxon-name-part></tp:taxon-name>, <tp:taxon-name><tp:taxon-name-part taxon-name-part-type="family">Endomychidae</tp:taxon-name-part></tp:taxon-name>)</article-title><source>Zookeys</source><day>8</day><month>2</month><year>2018</year><volume>2018</volume><issue>736</issue><fpage>1</fpage><lpage>41</lpage><pub-id pub-id-type="doi">10.3897/zookeys.736.21628</pub-id></mixed-citation></tp:treatment-meta><tp:nomenclature><tp:taxon-name>
              <tp:taxon-name-part taxon-name-part-type="genus" reg="Rueckeria">Rueckeria</tp:taxon-name-part>
              <tp:taxon-name-part taxon-name-part-type="species" reg="ocelotl">ocelotl</tp:taxon-name-part>
              <object-id xmlns:xlink="http://www.w3.org/1999/xlink" content-type="zoobank" xlink:type="simple">http://zoobank.org/28805F2C-368D-497D-832C-E37835714DDE</object-id>
            </tp:taxon-name><tp:taxon-status xmlns:xlink="http://www.w3.org/1999/xlink" xlink:type="simple">sp. n.</tp:taxon-status><xref ref-type="fig" rid="F10">Figs 10</xref><xref ref-type="fig" rid="F15">, 15a, b</xref><xref ref-type="fig" rid="F18">, 18</xref></tp:nomenclature><tp:treatment-sec sec-type="DNA barcode" id="SECID0EDLAI"><title>DNA barcode.</title><p>GenBank accession number: MG676233</p></tp:treatment-sec><tp:treatment-sec sec-type="etymology" id="SECID0EILAI"><title>Etymology.</title><p>The name is derived from the Nahuatl word for jaguar, inspired by the rosette-like pattern that can be seen on the elytra under certain type of light, caused probably by different densities of the chitin. A noun in apposition.</p></tp:treatment-sec><tp:treatment-sec sec-type="Differential diagnosis" id="SECID0ENLAI"><title>Differential diagnosis.</title><p>
              <italic><tp:taxon-name><tp:taxon-name-part taxon-name-part-type="genus" reg="Rueckeria">Rueckeria</tp:taxon-name-part> <tp:taxon-name-part taxon-name-part-type="species" reg="ocelotl">ocelotl</tp:taxon-name-part></tp:taxon-name></italic> is similar to <italic><tp:taxon-name><tp:taxon-name-part taxon-name-part-type="genus" reg="Rueckeria">R.</tp:taxon-name-part> <tp:taxon-name-part taxon-name-part-type="species" reg="inecol">inecol</tp:taxon-name-part></tp:taxon-name></italic> and <italic><tp:taxon-name><tp:taxon-name-part taxon-name-part-type="genus" reg="Rueckeria">R.</tp:taxon-name-part> <tp:taxon-name-part taxon-name-part-type="species" reg="skelleyi">skelleyi</tp:taxon-name-part></tp:taxon-name></italic> spp. n, by the body completely brown and the abdominal ventrite 1 with irregularly rounded postcoxal lines (Fig. <xref ref-type="fig" rid="F18">18g</xref>). However, it can be distinguished by the pronotum with basal lateral pores present (not perforated in <italic><tp:taxon-name><tp:taxon-name-part taxon-name-part-type="genus" reg="Rueckeria">R.</tp:taxon-name-part> <tp:taxon-name-part taxon-name-part-type="species" reg="skelleyi">skelleyi</tp:taxon-name-part></tp:taxon-name></italic>), mentum subhexagonal (Fig. <xref ref-type="fig" rid="F18">18a</xref>) <!--PageBreak-->and pronotal lateral margins weakly crenulate (mentum subrectangular and pronotal margins smooth in <italic><tp:taxon-name><tp:taxon-name-part taxon-name-part-type="genus" reg="Rueckeria">R.</tp:taxon-name-part> <tp:taxon-name-part taxon-name-part-type="species" reg="inecol">inecol</tp:taxon-name-part></tp:taxon-name></italic>) and by the features of the aedeagus: tegmen distinctly shorter than median lobe, widened apically, median lobe subparallel-sided with moderately acuminate apex (Fig. <xref ref-type="fig" rid="F10">10d–f</xref>).</p></tp:treatment-sec><tp:treatment-sec sec-type="description" id="SECID0EYNAI"><title>Description.</title><p>Length 2.00–2.15 mm, width 0.80–0.85 mm, height 0.62–0.67 mm; body elongate-oval, weakly convex, 2.35–2.50 times as long as wide, 3.32–3.36 time as long as high (Figs <xref ref-type="fig" rid="F10">10a–c</xref>, <xref ref-type="fig" rid="F15">15a, b</xref>). Surfaces shiny; sparsely covered with short, decumbent golden setae. Color reddish-brown with yellowish brown antenna and legs.</p><p>Head with interocular distance 0.75 times as wide as head including eyes. Eyes small, composed of approximately 16 facets (Fig. <xref ref-type="fig" rid="F18">18a</xref>). Antenna moderately long and slender (Fig. <xref ref-type="fig" rid="F18">18c</xref>), 0.78 times as long as head and pronotum combined; scape as long as wide, 0.8 times as long as pedicel; pedicel 2.0 times longer than wide; third antennomere 2.3 times as long as wide, 0.7 times as long as pedicel, antennomeres 4–5, 1.8 times as long as wide, 0.6 times as long as pedicel; antennomeres 6–8, 1.5 times as long as wide and 0.5 times as long as the pedicel; ninth antennomere 1.6 times as long as wide, 0.5 times as long as pedicel; terminal antennomere inflated, asymmetrical, 2.4 <!--PageBreak--><!--PageBreak--><!--PageBreak--><!--PageBreak--><!--PageBreak-->times longer at longer margin than pedicel, longer margin 1.4 times longer than lateral one, apical margin concave.</p><p>Pronotum weakly transverse, 0.77–0.80 times as long as wide (Fig. <xref ref-type="fig" rid="F18">18b</xref>), 1.51 times as wide as head, 1.09–1.14 times wider at widest part than at base, widest at anterior fourth, rather convex at mid length; front angles rounded, not conspicuously produced, margins slightly sinuate at anterior half, continuously narrowing to base; narrowly bordered, edges weakly crenulate (Fig. <xref ref-type="fig" rid="F18">18d</xref>); hind angles right-angled, rounded at tips. Anterior half of disc without impressions. Longitudinal sulci convergent, reaching apical 2/5; basal lateral pores present, connected by deep, faintly defined transversal sulcus, with additional posterior, transverse sulcus provided with large foveate punctures; area between transverse sulci convex. Prosternal process moderately widely separates front coxae, weakly widening posteriad, its apical width 0.85 times the length of procoxae. Mentum subhexagonal, with lateral margins angulate at mid-length, anterior margin straight (Fig. <xref ref-type="fig" rid="F18">18a</xref>).</p><!--PageBreak--><p>Elytra 1.15–1.18 mm long, 1.38–1.43 times as long as wide; 2.25–2.30 times as long as and 1.26–1.30 times as wide as pronotum; widest at basal fourth then continuously strongly converging to rounded apex. Punctation composed of small setiferous punctures and widely spaced, slightly larger, shallow foveate punctures (Fig. <xref ref-type="fig" rid="F18">18e</xref>).</p><p>Legs moderately long. Femora very narrow at base, then strongly widened at apical half. Tibiae moderately narrow, straight sided, continuously widening to apex. Metatibia very narrow, straight, continuous widening apically, 0.35–0.37 times as long as elytra; metatarsus 0.66 times as long as metatibia.</p><p>Abdomen with ventrite 1 slightly shorter than metaventrite and almost as long as three following ventrites combined; postcoxal lines on ventrite 1 shallow, nearly reaching 2/5 length of ventrite, irregularly rounded.</p><p>Male genital segment with sternite emarginate apically, and strongly acuminate at its base. Tegmen shorter than median lobe, narrower at basal third, then widening towards apex, with long setae on apical margin. Median lobe cylindrical, weakly curved in lateral view, narrowing near moderately acuminate apex (Fig. <xref ref-type="fig" rid="F10">10d–f</xref>).</p><p>Female genitalia with moderately broad coxites and with styli vestigial (Fig. <xref ref-type="fig" rid="F10">10g</xref>); spermatheca not studied.</p><fig id="F15" position="float" orientation="portrait"><label>Figure 15.</label><caption><p>
                  <italic><tp:taxon-name><tp:taxon-name-part taxon-name-part-type="genus" reg="Rueckeria">Rueckeria</tp:taxon-name-part> <tp:taxon-name-part taxon-name-part-type="species" reg="ocelotl">ocelotl</tp:taxon-name-part></tp:taxon-name></italic> sp. n. <bold>a</bold> dorsal view <bold>b</bold> ventral view.</p></caption><graphic xmlns:xlink="http://www.w3.org/1999/xlink" xlink:href="zookeys-736-001-g015.jpg" position="float" orientation="portrait" xlink:type="simple" id="oo_184916.jpg"/></fig><fig id="F16" position="float" orientation="portrait"><label>Figure 16.</label><caption><p>
                  <italic><tp:taxon-name><tp:taxon-name-part taxon-name-part-type="genus" reg="Rueckeria">Rueckeria</tp:taxon-name-part> <tp:taxon-name-part taxon-name-part-type="species" reg="inecol">inecol</tp:taxon-name-part></tp:taxon-name></italic> sp. n. <bold>a</bold> dorsal view of head <bold>b</bold> ventral view of head <bold>c</bold> pronotum <bold>d</bold> antero-lateral corner of elytron <bold>e</bold> pro-, meso-, and metaventrite <bold>f</bold> abdominal ventrites.</p></caption><graphic xmlns:xlink="http://www.w3.org/1999/xlink" xlink:href="zookeys-736-001-g016.jpg" position="float" orientation="portrait" xlink:type="simple" id="oo_184917.jpg"/></fig><fig id="F17" position="float" orientation="portrait"><label>Figure 17.</label><caption><p>
                  <italic><tp:taxon-name><tp:taxon-name-part taxon-name-part-type="genus" reg="Rueckeria">Rueckeria</tp:taxon-name-part> <tp:taxon-name-part taxon-name-part-type="species" reg="nigrileonis">nigrileonis</tp:taxon-name-part></tp:taxon-name></italic> sp. n. <bold>a</bold> ventral view of head <bold>b</bold> pronotum <bold>c</bold> antero-lateral corner of elytron <bold>d</bold> protarsus <bold>e</bold> pro-, meso- and metaventrite <bold>f</bold> abdominal ventrites.</p></caption><graphic xmlns:xlink="http://www.w3.org/1999/xlink" xlink:href="zookeys-736-001-g017.jpg" position="float" orientation="portrait" xlink:type="simple" id="oo_184918.jpg"/></fig><fig id="F18" position="float" orientation="portrait"><label>Figure 18.</label><caption><p>
                  <italic><tp:taxon-name><tp:taxon-name-part taxon-name-part-type="genus" reg="Rueckeria">Rueckeria</tp:taxon-name-part> <tp:taxon-name-part taxon-name-part-type="species" reg="ocelotl">ocelotl</tp:taxon-name-part></tp:taxon-name></italic> sp. n. <bold>a</bold> ventral view of head <bold>b</bold> pronotum <bold>c</bold> antenna <bold>d</bold> posterolateral corner of pronotum and antero-lateral corner of elytron <bold>e</bold> details of elytral surface in anterior half <bold>f</bold> pro-, meso- and metaventrite <bold>g</bold> abdominal ventrites.</p></caption><graphic xmlns:xlink="http://www.w3.org/1999/xlink" xlink:href="zookeys-736-001-g018.jpg" position="float" orientation="portrait" xlink:type="simple" id="oo_184919.jpg"/></fig><fig id="F19" position="float" orientation="portrait"><label>Figure 19.</label><caption><p>
                  <italic><tp:taxon-name><tp:taxon-name-part taxon-name-part-type="genus" reg="Rueckeria">Rueckeria</tp:taxon-name-part> <tp:taxon-name-part taxon-name-part-type="species" reg="puma">puma</tp:taxon-name-part></tp:taxon-name></italic> sp. n. <bold>a</bold> dorsal view of head <bold>b</bold> ventral view of head <bold>c</bold> antenna <bold>d</bold> latero-dorsal view of eye <bold>e</bold> pronotum <bold>f</bold> pro-, meso- and metaventrite <bold>g</bold> abdominal ventrites.</p></caption><graphic xmlns:xlink="http://www.w3.org/1999/xlink" xlink:href="zookeys-736-001-g019.jpg" position="float" orientation="portrait" xlink:type="simple" id="oo_184920.jpg"/></fig><fig id="F20" position="float" orientation="portrait"><label>Figure 20.</label><caption><p>
                  <italic><tp:taxon-name><tp:taxon-name-part taxon-name-part-type="genus" reg="Rueckeria">Rueckeria</tp:taxon-name-part> <tp:taxon-name-part taxon-name-part-type="species" reg="skelleyi">skelleyi</tp:taxon-name-part></tp:taxon-name></italic> sp. n. <bold>a</bold> ventral view of head <bold>b</bold> pronotum <bold>c</bold> posterolateral corner of pronotum <bold>d</bold> pro-, meso- and metaventrite.</p></caption><graphic xmlns:xlink="http://www.w3.org/1999/xlink" xlink:href="zookeys-736-001-g020.jpg" position="float" orientation="portrait" xlink:type="simple" id="oo_184921.jpg"/></fig><fig id="F21" position="float" orientation="portrait"><label>Figure 21.</label><caption><p>
                  <italic><tp:taxon-name><tp:taxon-name-part taxon-name-part-type="genus" reg="Lycoperdinella">Lycoperdinella</tp:taxon-name-part></tp:taxon-name></italic> and <italic><tp:taxon-name><tp:taxon-name-part taxon-name-part-type="genus" reg="Rueckeria">Rueckeria</tp:taxon-name-part></tp:taxon-name></italic> species distribution map. (<bold>green</bold>) <italic><tp:taxon-name><tp:taxon-name-part taxon-name-part-type="genus" reg="Rueckeria">R.</tp:taxon-name-part> <tp:taxon-name-part taxon-name-part-type="species" reg="skelleyi">skelleyi</tp:taxon-name-part></tp:taxon-name></italic> sp. n. (<bold>red</bold>) <italic><tp:taxon-name><tp:taxon-name-part taxon-name-part-type="genus" reg="Rueckeria">R.</tp:taxon-name-part> <tp:taxon-name-part taxon-name-part-type="species" reg="puma">puma</tp:taxon-name-part></tp:taxon-name></italic> sp. n. (<bold>yellow</bold>) <italic><tp:taxon-name><tp:taxon-name-part taxon-name-part-type="genus" reg="Rueckeria">R.</tp:taxon-name-part> <tp:taxon-name-part taxon-name-part-type="species" reg="ocelotl">ocelotl</tp:taxon-name-part></tp:taxon-name></italic> sp. n. (<bold>dark blue</bold>) <italic><tp:taxon-name><tp:taxon-name-part taxon-name-part-type="genus" reg="Rueckeria">R.</tp:taxon-name-part> <tp:taxon-name-part taxon-name-part-type="species" reg="inecol">inecol</tp:taxon-name-part></tp:taxon-name></italic> sp. n. (<bold>orange</bold>) <italic><tp:taxon-name><tp:taxon-name-part taxon-name-part-type="genus" reg="Rueckeria">R.</tp:taxon-name-part> <tp:taxon-name-part taxon-name-part-type="species" reg="nigrileonis">nigrileonis</tp:taxon-name-part></tp:taxon-name></italic> sp. n. (<bold>pale blue</bold>) <italic><tp:taxon-name><tp:taxon-name-part taxon-name-part-type="genus" reg="Lycoperdinella">L.</tp:taxon-name-part> <tp:taxon-name-part taxon-name-part-type="species" reg="subcaeca">subcaeca</tp:taxon-name-part></tp:taxon-name></italic> Champion (<bold>purple</bold>) <italic><tp:taxon-name><tp:taxon-name-part taxon-name-part-type="genus" reg="Lycoperdinella">L.</tp:taxon-name-part> <tp:taxon-name-part taxon-name-part-type="species" reg="boliviensis">boliviensis</tp:taxon-name-part></tp:taxon-name></italic> sp. n.</p></caption><graphic xmlns:xlink="http://www.w3.org/1999/xlink" xlink:href="zookeys-736-001-g021.jpg" position="float" orientation="portrait" xlink:type="simple" id="oo_184922.jpg"/></fig></tp:treatment-sec><tp:treatment-sec sec-type="type material" id="SECID0E6ZAI"><title>Type material.</title><p>
              <bold>Holotype</bold>, <bold>male, MEXICO</bold>: “MEXICO: Hidalgo La Mojonera 4.8 km SE Zacualtipan, upper part of <italic><tp:taxon-name><tp:taxon-name-part taxon-name-part-type="genus" reg="Fagus">Fagus</tp:taxon-name-part></tp:taxon-name></italic> forest; <named-content xmlns:xlink="http://www.w3.org/1999/xlink" content-type="dwc:verbatimCoordinates" xlink:type="simple"><named-content content-type="geo-json" specific-use="{&#34;type&#34;:&#34;Point&#34;,&#34;coordinates&#34;:[-98.616667,20.631667]}" id="NCID0ET1AI" xlink:type="simple">20°37.9'N 98°37.0'W</named-content></named-content>; 2010 m; 13-16.ix.2016; Arriaga, Cortés, Fikáček &amp; Seidel lgt. 2016-MX22 / sifting of large <!--PageBreak-->accumulations of leaf litter in relictual <italic><tp:taxon-name><tp:taxon-name-part taxon-name-part-type="genus" reg="Fagus">Fagus</tp:taxon-name-part></tp:taxon-name></italic> forest with intermixed Magnolia and tree ferns, with sparse to dense understory and many (partly rotten) fungi and logs” (<named-content xmlns:xlink="http://www.w3.org/1999/xlink" content-type="dwc:institutional_code" xlink:type="simple">NMPC</named-content>); Paratypes, same data: (1 male: <named-content xmlns:xlink="http://www.w3.org/1999/xlink" content-type="dwc:institutional_code" xlink:type="simple">CZUG</named-content>; 1 female: <abbrev xmlns:xlink="http://www.w3.org/1999/xlink" content-type="institution" xlink:title="Museum and Institute of Zoology PAS, Warszawa, Poland" id="ABBRID0EL2AI" xlink:type="simple">MIZ</abbrev>).</p></tp:treatment-sec><tp:treatment-sec><!--Section generated to contain objects referenced in tp:taxon-treatment.--><fig id="F10" position="float" orientation="portrait"><label>Figure 10.</label><caption><p>
                  <italic><tp:taxon-name><tp:taxon-name-part taxon-name-part-type="genus" reg="Rueckeria">Rueckeria</tp:taxon-name-part> <tp:taxon-name-part taxon-name-part-type="species" reg="ocelotl">ocelotl</tp:taxon-name-part></tp:taxon-name></italic> sp. n. <bold>a</bold> dorsal habitus <bold>b</bold> ventral habitus <bold>c</bold> lateral habitus <bold>d</bold> lateral view of aedeagus <bold>e</bold> dorsal view of aedeagus <bold>f</bold> ventral view of aedeagus <bold>g</bold> female genitalia.</p></caption><graphic xmlns:xlink="http://www.w3.org/1999/xlink" xlink:href="zookeys-736-001-g010.jpg" position="float" orientation="portrait" xlink:type="simple" id="oo_184911.jpg"/></fig></tp:treatment-sec></tp:taxon-treatment>
